# Supplementary material for: Transcriptomics Indicates Active and Passive Metronidazole Resistance Mechanisms in Three Seminal Giardia Lines
Source: Front Microbiol. 2017 Mar 17;8:398. doi: 10.3389/fmicb.2017.00398 (PMC5355454; doi:10.3389/fmicb.2017.00398)
Supplement: Supplementary Table 1 — Sense and antisense read mapping statistics for metronidazole resistant (-R) and susceptible (-S) lines. [file Table1.XLSX]

## Sheet: ST1
	RNAWB-S1	RNAWB-S3	RNAWB-S4	RNAWB-R5	RNAWB-R6	RNAWB-R7	RNA713-S9	RNA713-S11	RNA713-S12	RNA713-R13	RNA713-R14	RNA713-R16	RNA106-S17	RNA106-S19	RNA106-S20	RNA106-R21	RNA106-R22	RNA106-R23		mean	min	max
Raw reads	32324351	37291313	32912321	32529427	37746242	41094617	35696412	32242828	35999090	37802361	38384969	32922598	29308877	31647998	32569859	30035075	43379051	47518597		3.56337e+07	29308877	47518597
Reads surviving QC	29885191	34488068	30451974	30089880	34919314	38060799	33056455	29811801	33951779	35494727	36103784	30941219	27548235	29789764	30839697	28220250	40930910	45012957		3.33109e+07	27548235	45012957
Reads surviving QC (%)	0.924541	0.924828	0.925245	0.925005	0.925107	0.926175	0.926044	0.924603	0.943129	0.938955	0.940571	0.939817	0.939928	0.941284	0.946878	0.939576	0.943564	0.94727		0.934585	0.924541	0.94727
SENSE Mapping
Total mapping records	35279219	40805403	36175777	34021322	39712297	43303514	37622900	34774645	36681733	40555645	40485725	35904772	32965230	34768060	36474761	33208769	47022336	49472806		3.82908e+07	32965230	49472806
Total mapped	24295066	27811102	24474975	24447996	28269038	30997881	26901375	24129364	27027716	28423615	29002200	24807439	22538539	24123355	25190085	22864665	33232793	35905318		2.69135e+07	22538539	35905318
Unmapped	5590125	6676966	5976999	5641884	6650276	7062918	6155080	5682437	6924063	7071112	7101584	6133780	5009696	5666409	5649612	5355585	7698117	9107639		6.39746e+06	5009696	9107639
Non-unique	1988463	2218518	2007030	1492976	1795397	1868739	1490458	1512674	1073053	1685068	1552935	1686755	1735952	1665687	1827965	1460863	1922421	1503513		1.6938e+06	1073053	2218518
Unique	22306603	25592584	22467945	22955020	26473641	29129142	25410917	22616690	25954663	26738547	27449265	23120684	20802587	22457668	23362120	21403802	31310372	34401805		2.52197e+07	20802587	34401805
Unique (%)	0.918154	0.920229	0.917997	0.938933	0.936489	0.939714	0.944595	0.93731	0.960298	0.940716	0.946455	0.932006	0.922979	0.930951	0.927433	0.936108	0.942153	0.958126		0.936147	0.917997	0.960298
Total mapped (% of surviving)	0.812947	0.806398	0.803724	0.812499	0.809553	0.814431	0.813801	0.80939	0.796062	0.800784	0.803301	0.80176	0.818148	0.809787	0.816807	0.810222	0.811924	0.797666		0.808289	0.796062	0.818148
Total mapped (% of raw)	0.751603	0.74578	0.743642	0.751566	0.748923	0.754305	0.753616	0.748364	0.750789	0.751901	0.755561	0.753508	0.769	0.76224	0.773417	0.761265	0.766102	0.755606		0.755399	0.743642	0.773417
ANTISENSE Mapping
Total input reads	5590125	6676966	5976999	5641884	6650276	7062918	6155080	5682437	6924063	7071112	7101584	6133780	5009696	5666409	5649612	5355585	7698117	9107639		6.39746e+06	5009696	9107639
Unmapped	3017277	3538701	3218038	2649097	3202824	3474943	2840442	2710447	3261402	3523762	3394863	3070101	2576407	2743727	2741325	2622546	3714880	4176063		3.1376e+06	2576407	4176063
Unique	2378447	2908739	2561365	2788618	3202811	3331819	3080251	2746603	3456238	3304988	3467623	2831465	2247938	2726295	2693272	2523564	3726504	4687434		3.03689e+06	2247938	4687434
Non-unique	194401	229526	197596	204169	244641	256156	234387	225387	206423	242362	239098	232214	185351	196387	215015	209475	256733	244142		222970	185351	256733
Total mapped	2572848	3138265	2758961	2992787	3447452	3587975	3314638	2971990	3662661	3547350	3706721	3063679	2433289	2922682	2908287	2733039	3983237	4931576		3.25986e+06	2433289	4931576
Total mapped (% of input)	0.4602	0.47	0.4616	0.5305	0.5184	0.508	0.5385	0.523	0.529	0.5017	0.522	0.4995	0.4857	0.5158	0.5148	0.5103	0.5174	0.5415		0.508217	0.4602	0.5415
Total mapped	26867914	30949367	27233936	27440783	31716490	34585856	30216013	27101354	30690377	31970965	32708921	27871118	24971828	27046037	28098372	25597704	37216030	40836894		3.01733e+07	24971828	40836894
Total mapped (% of surviving)	0.899038	0.897393	0.894324	0.911961	0.908279	0.9087	0.914073	0.909081	0.90394	0.900724	0.905969	0.900776	0.906477	0.907897	0.911111	0.907069	0.90924	0.907225		0.905738	0.894324	0.914073
Total mapped (% of raw)	0.831197	0.829935	0.827469	0.843568	0.840256	0.841615	0.846472	0.840539	0.852532	0.84574	0.852128	0.846565	0.852023	0.854589	0.862711	0.85226	0.857926	0.859388		0.846495	0.827469	0.862711

## Sheet: ST2
GeneID	106-s	106-s	106-s	106-r	106-r	106-r	713-s	713-s	713-s	713-r	713-r	713-r	WB-s	WB-s	WB-s	WB-r	WB-r	WB-r
GL50803_10010	7.28979	5.92263	6.28789	6.373	6.29723	6.83457	6.71334	5.94994	6.81072	6.36652	6.66287	6.86074	6.77223	6.15368	6.73292	5.31714	7.00584	6.97083
GL50803_10013	261.509	237.935	228.748	229.383	262.415	243.026	236.325	226.012	233.337	226.212	217.139	216.799	198.519	176.789	198.14	203.487	193.806	202.252
GL50803_10014	43.593	37.5529	40.4808	23.1869	26.3754	25.5673	36.5839	32.4464	32.8374	25.4297	34.3664	27.4429	35.0562	26.4682	27.3689	27.9829	33.5939	38.8608
GL50803_10016	427.036	376.344	398.89	403.126	459.363	400.471	425.203	377.243	349.536	389.486	429.124	389.561	472.418	381.194	410.008	494.571	457.875	503.594
GL50803_10019	327.214	334.242	326.066	339.396	299.134	348.239	277.359	276.18	284.139	341.755	368.597	368.036	257.212	261.902	245.402	361.876	384.057	381.735
GL50803_10025	32.0265	29.5273	29.7133	21.5597	21.2037	20.2543	22.5161	24.6131	22.6213	16.844	16.6922	15.8226	23.238	19.2766	17.9253	16.65	19.3088	20.0004
GL50803_10027	76.1054	82.6593	80.8795	67.0747	91.3251	81.8901	85.7648	73.6251	83.2228	57.8808	61.9647	55.8292	83.0372	81.5548	94.4357	53.9864	49.7928	57.2325
GL50803_100283	1.63097	3.48662	2.35898	0.937871	1.04741	1.64928	1.06999	1.87102	1.53311	2.82674	2.71635	1.49264	1.94004	2.23312	1.61284	2.53554	3.32316	4.05676
GL50803_100327	7.92157	8.96978	10.0277	10.1245	6.44934	7.68265	8.22196	7.2769	7.99217	11.9327	12.449	13.9787	6.86075	7.22872	7.82592	6.13217	9.15886	10.6517
GL50803_10033	67.1147	62.1017	61.2761	45.6506	47.4574	47.6923	57.4028	51.9228	55.9799	36.1618	35.734	36.7478	46.5646	48.4139	49.3164	36.7542	32.3294	33.4535
GL50803_10034	107.306	114.204	118.566	106.669	101.273	121.8	113.296	117.715	144.589	89.7498	85.9861	93.5633	101.451	106.763	94.8703	66.1731	64.693	54.4637
GL50803_10036	37.1779	37.8533	35.3437	30.6898	37.2358	36.8917	36.0182	35.6996	35.3393	25.0659	24.9332	21.5256	31.6923	31.8434	32.7027	22.9374	23.854	24.007
GL50803_10038	146.768	179.782	174.787	105.539	148.791	149.887	162.214	166.213	163.735	108.34	124.526	110.243	199.714	173.675	189.265	130.677	123.542	143.456
GL50803_100411	4.67907	6.40545	7.28203	10.2013	8.74068	4.08228	9.13278	11.2989	7.57206	12.9899	11.6481	15.2347	8.34046	10.6444	11.3983	8.99994	9.3974	10.7598
GL50803_100413	6.77951	6.42433	7.95644	9.91205	8.05194	3.47565	9.15843	10.4462	7.83198	13.1307	10.946	12.4218	9.4944	8.19477	11.5181	8.88583	10.7429	10.5106
GL50803_100464	13.316	13.7765	16.4389	18.5766	15.2411	9.95252	18.5183	19.2624	16.1233	16.4074	16.0961	21.0539	12.2166	14.3462	15.477	11.721	15.0028	15.7332
GL50803_100472	4.13088	3.21882	3.45217	7.32217	5.14122	3.3674	1.54633	1.92624	1.18145	2.61937	3.50677	2.48702	2.21315	2.18715	2.62321	4.34686	3.93011	2.86651
GL50803_100507	4.78988	4.53896	4.95921	5.93864	5.16495	5.21148	6.49685	6.839	5.78424	3.9607	4.06681	4.25666	4.54713	5.58761	5.22107	6.0596	5.26737	5.63823
GL50803_10051	53.6043	52.574	51.8237	38.5092	37.3879	39.3362	42.4298	42.8053	49.6904	51.7325	51.6197	45.1522	39.0399	41.9636	37.5994	48.32	44.0514	39.9357
GL50803_100536	0.923374	0.987104	1.39731	1.98874	1.03433	0.997747	1.24461	1.15574	1.1467	0.763982	0.841626	1.4935	0.885258	1.07504	0.918125	0.853847	1.26447	1.04237
GL50803_10055	65.8997	68.3248	71.3449	59.3909	65.8015	60.2889	118.766	119.855	113.454	72.833	71.2576	73.6243	92.421	83.9273	100.95	77.1567	67.2903	71.0113
GL50803_10056	16.9123	15.8795	16.8499	12.4296	13.0812	14.2927	22.7047	18.0638	21.1966	12.733	12.7647	12.821	14.5625	14.235	13.3784	12.0703	12.1321	12.997
GL50803_100580	7.28979	7.03848	6.94544	7.45777	6.44934	7.00917	7.27907	7.53373	7.1582	7.09412	6.48753	7.07513	4.60334	5.56055	6.82036	6.48148	6.18565	5.70045
GL50803_10062	84.513	80.0842	79.6466	61.4249	62.5769	66.9987	93.3456	95.3274	93.0566	60.7912	59.2645	61.1034	70.2453	68.9138	72.7067	53.6371	51.1256	61.0111
GL50803_10063	80.1391	71.1574	68.5503	52.8823	55.4887	60.2889	62.1927	54.0631	67.2732	41.6916	49.165	43.094	53.9565	51.3795	50.4094	62.8354	59.6693	59.2195
GL50803_100635	6.51221	7.76808	8.87702	11.0737	10.8604	7.50804	9.0517	8.38984	10.1813	5.60254	5.71604	5.01691	8.10011	9.82364	9.35613	4.11399	4.81865	5.27699
GL50803_100637	2.10918	1.23088	1.30566	1.56478	0.790653	1.08081	2.67025	2.48271	1.66585	1.38026	1.1909	1.36186	1.75945	1.42461	2.32504	1.70692	2.10141	1.58342
GL50803_100703	6.07483	5.79387	5.71252	6.96058	6.60145	3.51706	6.29847	5.94994	3.68335	7.93087	8.06558	10.1196	6.90502	5.44934	5.07155	6.9084	7.82604	6.18906
GL50803_10073	41.7462	50.3852	43.9741	29.1531	26.3754	27.5129	35.3016	40.665	34.9223	27.6489	31.3155	28.1719	43.6432	29.8416	27.7186	32.9507	36.4304	36.1571
GL50803_100745	3.67892	0.461364	1.63321	12.6922	9.29922	7.50655	1.56594	1.11679	0.635898	8.6119	14.0765	7.37272	2.85894	1.14251	1.58704	3.03038	4.24486	4.64179
GL50803_10079	80.4793	73.3891	72.8244	67.5719	75.9319	75.0056	69.0946	66.9903	73.7364	65.5934	66.3832	65.1341	61.4369	64.1317	57.3609	55.6165	51.0914	54.594
GL50803_100827	3.6449	4.50635	4.23302	5.69502	5.32375	6.88445	3.09266	2.73954	4.44781	4.51113	4.41854	4.54524	4.51482	4.78208	4.98411	3.57063	4.57943	4.03917
GL50803_100845	73.8213	63.1318	69.0846	75.9336	80.1909	87.1033	71.3952	67.5896	68.9411	62.7557	59.5801	59.3025	62.3222	76.3279	64.0939	60.8948	55.8759	48.0466
GL50803_100864	1180.31	1045.47	1054.15	1124.41	1037.19	958.261	1254	1147.91	1130.02	1066.16	1225.58	1147.46	1168.45	986.22	980.601	1105.19	1095.58	1046.77
GL50803_10088	20.3385	15.0778	18.9393	15.0168	13.0812	13.2728	19.8202	22.3722	14.0853	18.5942	15.5063	17.678	19.7041	20.4806	20.6303	19.0668	20.28	17.8027
GL50803_100887	93.6359	65.5832	75.132	74.3955	53.3047	18.6222	100.643	120.407	48.8471	47.1777	41.5374	70.5931	69.1497	75.2862	84.1322	53.8475	51.9232	45.9795
GL50803_100888	41.0172	44.5485	48.9054	41.0403	33.0386	26.0661	37.4514	41.4783	36.2431	39.3302	38.9473	44.4661	24.5659	30.5085	32.9213	32.3686	37.8975	35.8314
GL50803_100906	288.53	409.477	366.876	418.81	325.357	405.16	263.781	314.876	344.601	524.128	514.233	571.456	282.752	267.388	234.603	303.387	317.177	275.902
GL50803_10091	862.82	962.298	938.991	816.332	775.199	553.924	922.632	983.538	848.733	739.171	834.226	819.901	751.053	796.79	908.288	665.807	702.088	861.712
GL50803_100955	90.685	95.7921	99.0034	180.297	273.489	253.802	140.98	141.3	145.666	237.562	293.587	251.832	252.343	220.42	222.842	322.288	308.325	319.323
GL50803_100959	59.6305	64.8485	63.0433	57.9446	69.7867	64.3547	66.9071	56.3746	73.5974	52.6784	54.9161	47.5535	50.1056	56.1616	57.7544	56.7808	55.0899	49.6753
GL50803_100969	10.0322	12.7332	12.1521	13.3643	11.9212	11.7604	9.48052	10.5472	10.8304	13.5527	17.1593	17.7719	8.75255	9.06222	8.80394	11.4346	11.843	14.4873
GL50803_100987	122.128	100.47	103.154	121.449	113.715	126.34	95.7594	82.1006	116.755	98.2263	105.694	92.963	98.7506	98.8666	88.8832	94.4277	97.535	84.3015
GL50803_101010	98.9881	79.2409	78.3882	94.3828	87.0229	93.4462	62.775	64.0761	43.8155	181.603	223.883	212.405	55.5509	55.405	55.6572	104.953	105.444	103.994
GL50803_101011	14.774	13.519	15.1649	16.2715	13.6592	16.0887	15.237	15.0247	17.6175	17.0987	18.3404	19.2529	16.5101	16.9782	16.6574	15.6797	14.5927	13.0622
GL50803_101074	403.567	248.47	246.444	5489.89	4009.99	2303.54	479.098	470.926	330.443	3658.14	1653	3620.85	62.3979	107.279	100.64	2517.57	3140.95	4410.25
GL50803_10112	12.6167	16.9267	13.4618	10.1069	11.1272	10.175	12.7097	10.7818	14.8324	9.24528	8.80235	8.87522	10.3881	10.0116	11.484	10.1095	9.96778	10.9335
GL50803_101120	97.0514	78.0671	73.5231	66.9843	53.9068	64.6041	46.918	46.0585	44.8604	65.9935	72.8357	68.5645	62.1009	58.1634	45.8188	94.4665	100.884	92.1518
GL50803_101138	155.418	213.815	193.65	273.045	221.389	261.584	218.938	250.111	274.027	273.87	287.696	298.485	172.758	167.521	145.282	158.893	169.371	145.052
GL50803_101168	151.822	138.795	144.827	160.726	172.672	170.54	164.552	162.189	169.747	152.796	175.724	140.302	176.653	166.631	159.929	195.841	196.676	188.799
GL50803_101189	28.3816	24.8922	26.7954	31.7294	27.3793	31.2794	33.265	33.0457	32.8026	24.9204	25.2488	23.4551	30.0545	31.8434	31.872	28.4486	28.2626	27.9485
GL50803_101194	29.8396	38.025	38.1383	39.5036	38.0268	46.5948	35.113	31.4191	39.8218	51.1868	43.7295	41.3359	42.8022	47.3759	44.1137	30.3504	31.2358	34.4633
GL50803_101212	97.6832	85.406	95.7156	98.6685	93.7892	112.77	106.093	106.243	119.118	115.398	124.035	103.383	127.654	130.636	109.126	114.493	109.052	83.0637
GL50803_10122	8.03287	7.03205	7.31573	4.12799	3.15835	1.65501	3.39552	3.23052	2.45985	2.49604	2.60588	3.65248	4.07794	2.61828	2.79635	7.67453	7.21739	6.46985
GL50803_10124	5.39445	4.46343	5.01387	7.63856	6.75356	7.1733	6.18533	6.20677	6.67172	5.40281	4.73414	6.34618	6.3296	5.52348	5.77107	4.42448	3.65671	4.39749
GL50803_10125	7.88124	8.53545	8.7829	12.3831	12.6599	13.6167	12.2085	11.2471	11.3054	13.7546	13.5498	14.2596	9.58602	11.9304	9.9927	8.71972	10.3297	10.454
GL50803_10126	4.76266	5.53637	5.46594	6.2826	6.05386	4.96379	6.60019	6.93446	8.51339	5.89358	6.13685	6.98937	6.10828	5.33813	5.59619	2.71679	3.24661	3.28997
GL50803_101260	48.4042	51.7157	50.3031	72.9957	85.545	90.9945	61.8533	52.2225	71.443	90.6593	87.1083	86.8312	73.2551	77.996	70.3021	88.4508	83.7967	81.5001
GL50803_101278	1059.11	1100.75	967.389	929.554	739.94	826.683	643.085	703.89	657.512	895.606	979.793	1057.97	660.447	601.911	582.834	671.163	740.364	757.052
GL50803_101291	3259.36	1787.63	2227.64	2043.14	1908.5	307.535	2203.99	2731.78	833.062	1705.78	1063.72	2639.96	3598.14	2268.67	2728.38	2423.28	2408.45	2278.51
GL50803_101307	69.3804	3.93898	11.4682	12.3171	6.36842	0.358441	19.0172	35.0224	0.971569	4.80509	1.09622	17.5403	110.078	49.7351	62.0714	17.0641	12.6485	5.23725
GL50803_101309	8.79635	7.76808	7.89068	9.7629	10.6171	11.8981	9.42885	9.28875	10.4246	9.16779	9.04748	10.4626	8.7198	9.41587	8.08824	8.15036	9.12468	8.0132
GL50803_101326	167.276	146.692	151.156	132.477	131.39	133.648	162.252	161.804	137.778	130.023	146.618	127.867	153.238	144.871	142.921	142.942	138.75	143.651
GL50803_101330	18.9049	18.1971	17.9184	15.6387	14.5719	17.7848	18.292	18.8771	18.938	20.773	21.6719	18.5669	19.8741	16.9041	15.9579	21.0745	20.8467	19.0558
GL50803_101339	247.221	278.836	271.448	238.784	274.28	263.754	343.964	344.026	352.246	291.259	301.968	303.287	256.769	235.99	267.83	355.627	326.814	370.822
GL50803_10136	44.0789	53.6041	49.7688	58.7582	59.3826	67.8468	75.6571	75.3801	68.0377	72.7966	77.2192	72.9382	85.4717	72.8062	78.6527	106.459	93.1948	95.4744
GL50803_101368	82.0379	33.9804	41.1885	92.2689	64.9172	8.61854	89.9776	139.95	19.5923	40.6541	21.0122	81.0176	87.9805	73.4034	84.3809	51.9446	55.7183	43.4107
GL50803_10137	239.688	242.656	232.939	244.796	237.196	241.28	282.752	273.269	315.274	243.383	259.466	248.616	211.71	235.73	230.974	160.329	176.923	200.428
GL50803_101380	27.8708	27.3823	27.9721	46.2147	48.4869	48.3551	26.2492	28.537	26.5121	64.51	77.6719	62.1415	17.2864	20.6018	23.4061	32.0002	32.1596	33.2323
GL50803_10139	84.3672	75.3204	80.1397	78.1936	91.173	86.9259	113.913	117.329	108.889	83.5237	77.2192	85.7133	79.826	86.5222	95.0478	91.5945	80.8881	85.2715
GL50803_101397	115.13	97.8521	94.195	75.4364	79.7345	74.4569	110.28	100.721	104.663	72.2509	71.8187	63.5476	77.3273	79.9978	78.9587	68.1913	67.0169	64.7571
GL50803_10141	14.2394	18.6691	17.2198	17.989	19.0438	20.3291	21.8372	21.317	19.9109	18.7721	19.2873	16.3371	17.3953	19.6473	18.9746	17.3874	17.6684	17.0362
GL50803_101410	29.686	29.0316	29.5855	39.4055	31.9209	37.0187	35.833	35.6525	33.213	64.984	63.6827	66.9642	17.1975	25.6953	26.2453	32.6569	36.0104	35.9252
GL50803_101423	1.5503	0.657068	0.786602	1.67235	1.35801	0.222498	1.3966	3.66328	0.173743	0.727602	0.62631	1.36786	1.41332	1.04168	1.00513	2.77539	2.26955	0.998393
GL50803_10145	77.9036	92.9166	77.4684	115.392	92.8766	111.448	79.3155	84.1124	92.2921	163.565	137.956	184.983	83.17	90.8224	90.2386	135.956	153.24	134.433
GL50803_101450	22.9385	21.1584	19.85	24.362	31.3949	32.8758	29.7197	26.1112	28.5633	47.0759	54.5654	44.2089	26.3364	28.47	26.8442	54.2969	53.9621	57.3954
GL50803_101451	22.8205	24.2557	21.1787	32.4915	38.2902	24.7224	21.543	27.7481	18.7826	55.5186	29.324	59.8839	16.2401	13.9529	16.0012	23.291	21.7564	23.1823
GL50803_10148	26.7778	26.6518	22.0282	32.5882	31.8208	31.429	36.0559	34.1158	35.9647	32.2692	28.3347	34.175	20.9364	29.3227	31.2162	23.5972	22.3503	24.3002
GL50803_101496	204.175	179.898	172.991	230.345	236.079	239.439	109.212	109.302	103.527	214.868	269.921	222.346	187.519	174.971	188.306	143.186	150.831	158.167
GL50803_101498	10.212	8.22644	7.08764	6.93166	6.91479	8.28255	10.839	12.8343	12.3097	11.5005	12.0005	14.5996	7.03205	6.76015	7.53693	3.86327	5.04523	4.84473
GL50803_101501	491.721	478.617	519.922	466.449	506.06	489.794	499.314	451.724	494.611	581.245	582.51	520.515	583.474	455.891	453.51	766.987	688.281	615.974
GL50803_101528	0.34019	0.944187	0.657557	1.49155	1.76444	1.1973	0.716593	0.513664	0.590725	2.00091	1.1923	1.84382	-	-	-	-	-	-
GL50803_101534	779.802	711.164	761.438	556.66	544.602	375.695	916.162	967.475	654.378	571.884	565.547	623.08	898.897	875.264	995.34	719.306	684.369	737.75
GL50803_101589	241.99	202.507	213.908	225.009	201.745	177.735	223.41	230.082	187.703	256.633	318.571	280.556	290.049	285.462	315.56	262.447	271.7	291.606
GL50803_101594	78.9728	77.5521	80.5918	77.154	82.077	80.6678	99.7195	89.5487	101.014	97.3168	104.362	94.9783	98.7948	92.3052	94.698	132.269	122.038	105.996
GL50803_10161	124.412	113.646	122.799	113.087	106.962	102.444	114.278	110.352	127.11	107.285	111.024	103.383	92.2882	105.094	103.311	126.874	121.355	102.901
GL50803_10162	837.014	748.654	650.2	515.716	420.454	425.664	323.41	295.271	328.93	447.366	484.356	497.832	262.789	287.925	265.251	230.694	270.767	251.927
GL50803_10167	539.639	454.669	439.536	442.223	450.48	468.791	338.232	331.356	342.69	712.214	862.316	704.683	412.53	363.327	320.513	752.589	700.755	686.627
GL50803_101683	1.76267	1.93301	1.89335	2.55553	0.998127	1.54875	0.991915	1.41643	1.31697	3.31168	2.30465	3.3296	1.49078	1.71117	1.18263	1.39293	1.76274	1.4655
GL50803_101699	74.0157	73.1316	82.0713	103.324	94.1847	103.167	98.0978	99.1371	121.377	106.084	99.2417	102.74	86.1799	95.8639	90.1948	86.1221	80.5501	68.3402
GL50803_101739	71.4886	68.5394	72.3312	75.5268	69.9693	80.9173	59.7789	54.0203	64.2501	65.3023	58.8437	63.1617	66.2173	74.1036	70.1272	49.7172	54.5089	48.9587
GL50803_101765	1217.11	1415.76	1470.86	1074.55	817	857.487	204.87	205.381	158.453	475.784	445.285	488.753	19239.5	19701.9	20552.1	525.82	579.697	646.503
GL50803_101768	10.4001	15.107	14.0553	8.22614	9.91738	11.1498	14.2564	13.6121	15.2546	12.4056	11.6425	13.2498	15.4478	12.3815	13.0286	9.89686	10.4575	12.9319
GL50803_101805	80.0322	67.081	64.0925	71.958	63.5123	67.7171	76.9624	85.5618	77.1369	98.3424	97.6672	98.9691	95.7048	96.334	95.7241	84.655	80.8597	69.0868
GL50803_10181	225.157	260.166	210.172	200.591	195.153	235.917	190.161	198.745	195.947	271.541	284.855	261.351	190.729	193.137	173.22	281.032	295.51	306.13
GL50803_101810	211.453	170.211	178.732	203.394	167.592	181.116	146.411	133.424	173.882	199.509	163.556	183.31	167.225	188.095	162.421	130.406	128.224	105.344
GL50803_101811	7.24119	4.33468	5.09606	6.23741	4.92827	5.38783	3.9224	3.85248	3.89184	4.25647	3.3665	5.53147	3.80661	4.0036	4.37202	3.84231	3.79341	2.99681
GL50803_10182	10.1571	8.58352	9.82225	10.2149	7.97041	7.4831	9.806	8.43265	8.27015	8.76761	9.71376	11.2773	8.67553	7.377	6.55803	8.22798	9.73983	9.83734
GL50803_101824	233.954	158.323	189.664	133.878	113.046	121.825	168.776	143.954	184.167	153.233	161.908	161.699	126.371	140.645	122.111	138.246	125.558	117.56
GL50803_101832	1110.04	1031.82	928.182	724.579	661.636	726.734	449.568	455.877	482.31	544.428	641.424	574.329	470.161	390.907	411.145	346.778	401.418	430.693
GL50803_101845	26.511	20.4691	22.3915	28.933	29.5349	16.4361	35.0172	39.1844	26.6487	24.8709	26.122	30.0346	23.9905	32.1326	32.0098	29.4115	28.3474	27.1051
GL50803_101850	101.717	101.2	98.1403	86.4649	108.27	103.516	141.018	133.467	136.284	83.5651	76.097	75.5539	89.4554	91.2301	102.655	75.7983	71.5963	86.8422
GL50803_101866	99.773	94.5045	95.5101	101.606	125.884	128.036	110.619	96.6972	117.832	141.773	168.43	139.83	129.425	123.889	126.876	178.57	166.021	173
GL50803_101877	87.9149	89.7836	86.2632	77.3348	86.4577	93.3891	79.9189	70.7572	81.8676	65.3751	67.8561	53.8997	73.9633	72.176	64.8371	61.7875	65.3423	57.0045
GL50803_10190	17.9329	16.8666	17.4664	25.8988	23.7287	25.6421	18.4428	19.8189	21.7547	34.6703	30.3687	35.0755	19.9626	20.8706	17.0509	36.2885	28.3651	27.0038
GL50803_101904	27.361	30.0852	30.0421	24.9496	30.2085	29.7578	29.6443	29.7925	34.0188	25.6844	22.1277	20.3249	24.079	27.395	28.5056	20.3371	17.0191	16.287
GL50803_101906	218.125	240.391	211.718	230.451	216.658	181.468	209.175	224.637	163.867	164.378	150.05	169.382	197.29	173.601	170.719	147.927	157.992	149.656
GL50803_101918	279.782	330.465	292.942	194.038	207.444	216.187	284.864	275.88	311.243	232.469	221.979	227.948	230.167	226.648	257.075	207.446	212.021	242.676
GL50803_101919	121.059	113.732	119.511	101.832	93.7284	99.0513	138.793	143.013	129.786	86.3664	94.7881	90.6904	149.741	132.267	135.139	107.934	105.532	125.605
GL50803_10192	12.9272	18.1112	15.8225	17.6274	22.6031	20.4788	20.2909	22.3016	24.8105	32.2328	28.4049	36.6192	21.0692	20.0921	24.1773	22.3165	25.4261	32.4437
GL50803_10193	172.865	196.605	203.637	235.937	203.641	192.989	279.358	309.44	272.776	224.065	249.682	256.206	214.852	237.399	253.402	315.729	300.602	265.901
GL50803_10194	12.0039	17.0812	17.1376	11.1641	12.6553	6.7974	22.8932	21.1886	24.3587	15.4252	16.552	15.4795	13.5887	13.9996	16.0016	16.9605	17.0874	20.9776
GL50803_101943	7.87298	8.45476	10.8908	12.2036	13.355	13.4197	10.7489	10.3589	10.7373	10.8413	11.4321	13.2498	12.3936	14.9023	13.9905	10.285	10.4233	11.1729
GL50803_101948	97.9262	88.6677	94.6471	99.1205	84.1761	98.727	72.9416	69.8155	98.4774	101.355	101.802	106.341	69.7584	78.3297	63.0883	62.0592	65.3765	51.4669
GL50803_101955	140.547	108.41	112.565	143.551	132.333	137.689	88.8198	77.178	89.2343	156.071	168.851	153.423	94.4571	108.023	85.3419	121.363	123.166	108.113
GL50803_10196	197.408	224.502	207.624	101.245	117.275	94.6862	197.138	205.594	172.388	180.846	208.373	179.365	201.042	161.516	173.963	182.762	214.276	261.83
GL50803_101990	4.47107	5.87971	5.01387	2.93791	3.16383	3.74155	5.24244	5.39347	5.90725	3.23783	3.50677	3.08733	2.87709	3.85532	4.5469	2.7556	3.75923	3.58314
GL50803_101994	247.853	207.292	232.118	178.534	162.207	167.297	286.976	284.527	255.715	141.591	152.475	152.994	177.052	184.759	185.024	140.38	139.878	157.072
GL50803_102022	93.5037	90.4274	93.3731	89.8548	91.1426	92.5909	117.898	113.905	117.103	87.1304	94.5076	93.6919	106.01	106.058	106.634	105.295	101.568	94.7252
GL50803_102023	216.118	173.344	180.006	210.49	212.342	222.398	210.791	190.569	224.997	248.44	279.069	245.014	192.057	196.473	181.177	262.558	250.467	247.986
GL50803_102034	413.574	397.546	401.89	273.09	249.882	255.074	380.247	374.118	439.291	483.419	485.513	463.957	335.911	338.601	333.76	346.119	353.675	353.753
GL50803_102051	87.2345	96.3071	89.5921	58.3514	63.0028	64.2798	105.377	106.97	111.369	135.189	112.006	131.297	106.01	98.9408	99.5947	85.3847	65.0689	49.1867
GL50803_102056	91.5112	113.431	107.223	75.3008	71.825	85.3323	90.4415	89.4203	103.412	120.6	108.991	110.458	94.6341	91.9345	83.6805	74.0518	76.6542	68.4705
GL50803_102061	1.79815	1.84546	1.80828	3.0735	5.08038	6.18603	2.37607	2.86796	3.02312	4.51113	4.69908	5.23131	5.1345	4.81915	4.5469	2.98846	2.08467	4.0066
GL50803_102070	3.6449	5.19303	4.19192	3.38989	4.04605	4.46492	3.88469	3.98089	4.65631	4.11095	3.61198	3.34461	4.64761	4.48551	4.19714	2.057	2.76816	4.03917
GL50803_102071	18.0301	21.1155	18.9048	28.4751	28.1398	30.2567	31.9449	34.6723	38.7794	20.6275	18.7262	22.4689	25.761	25.4673	25.8824	18.6682	18.0101	15.8961
GL50803_102101	561.166	578.119	474.865	493.65	406.294	452.836	536.46	686.965	474.08	396.886	406.645	474.271	433.945	389.3	381.053	465.863	489.485	445.497
GL50803_102108	433.986	471.364	430.823	421.386	354.683	389.895	386.357	422.745	420.701	461.482	505.852	512.626	384.733	375.374	340.143	363.622	409.415	385.122
GL50803_102110	35.0882	34.3341	34.5217	27.9779	35.0759	35.2703	37.6023	29.7497	35.8605	32.16	31.3856	26.714	32.0906	35.9212	33.5334	23.442	22.1111	20.3587
GL50803_102141	15.7946	17.9825	16.1923	15.8647	16.5797	18.6579	21.6864	24.8271	22.5171	12.9149	11.7828	11.8776	16.4658	20.2404	21.5978	15.7574	15.2762	17.59
GL50803_102142	7.48419	8.49768	7.02764	5.51423	4.62406	6.31075	8.67454	7.14849	8.33965	4.43837	5.78618	4.37372	5.97549	6.56145	6.29571	10.3238	11.722	10.5865
GL50803_10217	560.731	615.61	569.65	521.863	522.397	515.187	517.267	500.694	474.387	463.992	478.955	437.501	435.06	343.086	373.152	610.772	583.194	585.159
GL50803_102170	55.5968	71.5007	68.5914	75.8432	92.7853	88.9741	107.979	109.582	99.6241	73.9244	64.5246	70.88	73.6092	82.0367	88.6209	66.7165	57.2087	61.5648
GL50803_102178	200.372	96.7792	123.21	525.479	300.381	130.481	62.419	68.2749	34.3316	73.8516	89.8088	103.769	90.9165	78.5895	79.4397	202.09	179.863	147.788
GL50803_10218	7.82438	8.88394	9.65786	8.18094	8.73095	9.02961	13.125	12.9272	11.5713	12.9513	11.4321	10.9343	10.7116	10.8616	11.0175	12.2255	12.0979	11.7266
GL50803_102180	120.78	107.653	110.096	130.712	111.955	79.6426	110.899	117.315	98.0983	99.1697	84.8103	92.6405	121.135	124.749	133.243	99.3319	104.019	113.095
GL50803_102184	115.13	110.77	114.209	126.601	110.186	123.82	128.383	126.233	139.307	125.912	119.16	112.773	95.3423	109.543	95.791	95.4368	92.2037	82.347
GL50803_10219	173.4	146.692	155.348	160.997	171.911	182.812	162.44	143.954	169.191	227.012	247.754	211.525	175.016	174.268	151.578	230.616	228.801	192.024
GL50803_10221	39.6565	32.5315	34.7683	27.5259	25.8582	28.0117	34.2456	26.9673	37.7022	37.3624	50.8482	39.535	46.8302	39.9248	37.4245	58.5273	56.5935	43.7143
GL50803_102230	23.9649	27.16	26.5657	32.1385	25.1083	26.7606	22.9762	25.1601	19.4098	91.9311	70.0674	89.4554	28.5102	33.3155	35.7815	27.6177	33.5265	41.0823
GL50803_102248	35.4284	33.1753	37.9739	45.8314	56.2796	58.1686	44.4287	43.4474	44.8256	72.6147	78.6569	71.0086	54.9745	50.4528	49.7973	80.5721	74.9454	74.7899
GL50803_102256	1.31216	1.97421	1.5617	1.31076	1.03433	1.89572	0.9806	1.15574	1.84167	2.25557	2.13913	2.61566	0.663944	1.22332	1.09301	1.55245	1.64039	1.6287
GL50803_102263	37.6153	36.0508	34.5628	40.3623	43.4114	41.9802	67.3597	76.2791	60.7057	33.2878	31.6662	30.1444	33.6398	40.555	44.1574	23.8689	25.9387	28.8931
GL50803_10229	75.8624	72.4878	73.1121	72.8601	76.7532	73.8582	72.6021	66.391	77.3155	62.7921	67.4002	66.3347	62.5435	65.0214	60.9023	45.8361	45.5551	44.3983
GL50803_102303	1.11777	1.07294	1.19182	1.26556	1.30812	1.17235	1.24461	1.84063	1.18145	1.01864	1.12217	1.11487	1.15084	1.03797	1.22417	0.970281	0.956896	1.00979
GL50803_10231	303.158	353.855	331.861	236.434	230.016	261.634	285.958	303.704	266.139	373.988	368.737	332.617	322.987	330.334	338.22	222.427	240.796	221.666
GL50803_10232	153.329	128.796	129.456	143.189	137.748	143.202	129.552	126.276	119.466	190.741	176.461	200.934	138.587	142.128	130.855	191.184	169.952	152.153
GL50803_102322	25.3199	24.2914	24.5351	28.3395	28.7787	31.2045	30.738	29.1076	31.4822	40.3092	34.4015	34.9469	37.1366	36.8109	37.031	38.3067	39.2669	43.4863
GL50803_102340	16.2805	14.5491	14.0553	14.2376	13.933	15.4651	17.6885	17.7214	17.131	12.442	12.1334	12.2207	15.8019	13.6048	16.8323	11.1776	11.0043	12.0524
GL50803_10238	323.47	268.233	236.865	377.502	328.446	361.345	219.81	192.192	226.604	578.959	578.683	565.289	33.7965	29.5807	28.3832	246.302	332.94	423.09
GL50803_10239	115.762	99.9121	101.428	108.07	113.016	111.673	92.4782	65.2781	92.6396	144.429	132.696	125.037	66.3944	78.1443	71.1765	70.4036	67.3928	55.1803
GL50803_10241	4.08228	3.21882	3.69876	4.79105	5.26291	5.26311	5.09158	4.70858	4.13508	6.98498	7.29409	5.74587	6.72796	5.26399	3.97854	5.31714	5.74137	5.11412
GL50803_102438	108.909	92.2728	95.6334	84.4762	74.9888	76.4523	76.3737	78.5049	90.7632	118.563	101.311	98.9661	81.0011	83.7049	82.4126	77.1955	77.5086	63.5518
GL50803_10244	1.6543	0.733891	0.786602	1.38217	1.52959	0.38962	1.4841	1.37576	0.566401	2.09222	2.05848	2.08738	1.99626	1.58513	2.63895	1.81365	2.36182	2.13229
GL50803_102444	588.316	400.74	473.139	632.523	587.53	352.631	519.262	483.734	427.038	442.708	423.604	452.577	536.318	586.894	618.077	482.316	468.442	489.908
GL50803_102455	183.69	155.362	168.344	272.464	343.154	343.35	228.013	210.24	260.162	352.778	382.159	352.661	263.98	301.654	274.675	369.675	332.816	321.507
GL50803_102461	362.4	384.155	347.724	284.796	255.996	283.56	288.447	267.02	339.111	241.491	297.515	261.694	233.133	230.8	204.698	266.206	296.057	265.706
GL50803_102476	1.55516	1.11586	1.10963	0.94917	0.912643	0.349211	1.24461	1.11294	1.00771	0.909503	0.841626	1.32927	-	-	-	-	-	-
GL50803_102477	2.72152	2.48922	2.42474	1.67235	2.15992	1.92066	2.90409	2.73954	2.4324	3.63801	3.08596	2.61566	2.83283	2.85442	2.57949	4.19161	3.55418	4.1369
GL50803_102515	336.205	327.418	315.915	294.333	262.993	316.56	247.111	234.273	286.398	292.46	306.247	287.894	287.886	262.718	230.056	274.124	289.222	273.165
GL50803_10254	176.948	180.295	182.374	168.233	185.72	176.099	225.35	215.4	231.572	162.813	186.595	158.983	167.857	176.939	171.908	223.669	221.863	217.659
GL50803_102542	41.9887	42.63	41.1898	55.5735	49.21	19.154	38.4954	38.3048	31.331	69.534	64.398	72.0262	36.7949	36.4268	38.3794	72.4357	72.0935	66.8343
GL50803_10255	1380.69	1122.17	1225.97	1135.7	1081.82	935.388	1437.3	1387.11	1267.63	1088.68	1207.24	1147.37	1436.11	1272	1318.34	1365.15	1419.49	1306.51
GL50803_10256	63.6156	67.2089	63.2076	61.4249	75.7493	68.8695	102.586	98.6234	94.8288	79.1268	81.0766	87.1313	91.6242	83.4083	95.9222	84.6085	81.4728	96.1258
GL50803_102575	2.28365	2.86518	3.10819	1.41743	1.45414	1.43725	1.20652	2.008	1.71901	11.1119	3.84658	9.6895	12.564	23.7977	26.7008	3.01641	2.81703	2.23425
GL50803_10260	202.608	177.078	175.938	171.483	177.752	182.513	176.81	153.671	170.372	124.093	116.776	117.962	133.851	130.636	135.052	199.839	183.656	148.277
GL50803_10261	21.918	20.6863	21.7816	24.8592	28.9916	30.1569	29.3803	29.1076	31.5169	19.4997	20.3744	16.2085	20.6708	25.6898	23.1717	22.8598	19.5822	20.3587
GL50803_102617	12.3372	11.1062	8.70687	12.1214	8.83651	4.53376	9.10563	13.7696	7.66101	8.36997	4.11415	5.16313	7.8009	8.39421	8.57135	7.12962	7.0284	7.49397
GL50803_102647	18.8077	16.4374	17.8362	35.0289	37.3271	36.2432	21.2338	21.5739	22.4476	20.191	20.199	17.7522	18.7675	17.7567	16.1328	28.7591	27.4766	25.31
GL50803_102654	157.557	178.28	177.499	204.704	181.007	210.624	108.96	105.643	139.272	224.866	223.627	246.772	136.861	138.828	122.285	157.38	156.897	133.26
GL50803_102662	299.893	238.214	232.635	306.963	265.907	170.001	193.046	208.275	135.914	146.341	157.283	172.146	127.753	131.061	155.134	125.956	141.886	157.028
GL50803_102678	7.82438	6.05138	6.24679	6.19221	3.92436	2.29482	4.86529	8.47545	2.98838	2.76489	2.10406	3.25885	5.04597	3.52168	4.3283	2.63916	3.04156	2.44305
GL50803_102688	69.5932	70.1703	65.5502	86.3745	88.8001	95.2848	75.7702	75.851	69.6708	71.9235	77.5348	76.4972	75.9552	78.1814	84.9484	75.6431	76.3808	87.0377
GL50803_10269	85.8252	80.2988	84.6604	65.5832	73.0723	75.2301	84.6711	82.8711	77.1765	65.2296	60.0009	64.448	79.5847	82.2962	83.1996	77.1179	79.1148	88.1452
GL50803_10270	39.6079	44.5914	41.837	34.4865	33.0985	36.9166	43.8253	41.9492	44.7214	39.7271	31.8064	38.2486	38.553	39.1092	37.9929	35.5899	34.6875	33.03
GL50803_102703	3.15891	3.39049	3.0412	4.88145	5.23248	4.68941	4.37499	5.05103	4.93429	5.42064	5.19003	4.88827	4.38203	4.70794	4.45946	6.40385	5.2971	4.0066
GL50803_10271	1.16637	1.93129	2.01377	1.35596	0.760536	1.1973	1.77262	2.31149	2.05016	2.00091	1.54298	1.41503	1.50494	2.11301	1.96741	1.55245	1.33282	1.53098
GL50803_102710	199.011	138.924	153.046	168.274	148.152	148.066	128.081	127.046	136.423	190.632	173.971	174.606	112.251	120.849	105.147	175.892	157.409	131.045
GL50803_102722	63.4698	61.6297	70.112	71.4138	67.353	73.06	77.2789	72.1697	75.4044	93.7152	90.8254	77.8265	80.8241	79.034	75.6797	88.2567	82.6348	71.109
GL50803_102728	74.5478	68.5274	75.1986	67.7084	70.4615	73.4272	60.3216	63.25	61.6356	96.5987	113.239	84.2524	81.18	69.544	68.1721	113.838	97.8204	77.0134
GL50803_102740	14.288	20.4717	15.4937	11.1641	12.6857	12.1476	9.91915	10.4873	13.8647	13.0241	11.3619	10.6341	11.0657	10.5651	9.44357	7.99511	9.50061	9.70705
GL50803_102761	10.3797	9.7483	9.98294	10.9846	7.86698	3.01719	11.6974	13.8471	8.71285	12.7083	10.2131	18.1132	11.5256	12.7333	14.996	14.0508	15.1278	15.7945
GL50803_102813	1103.28	827.364	800.715	704.795	616.752	566.177	528.481	427.72	538.386	432.425	503.127	437.929	555.366	415.186	403.595	769.908	795.324	667.144
GL50803_102841	5.73609	4.61278	4.85688	4.04889	3.81363	2.93462	10.4592	10.6667	7.14778	10.4422	9.06887	9.23412	12.7163	10.3452	12.1123	8.19732	7.99247	6.83565
GL50803_102842	31.9934	24.1137	23.1423	27.304	18.7922	23.2991	34.6695	35.2236	29.6106	28.7829	29.3717	30.1731	25.7792	25.9181	25.8378	22.4069	20.805	25.8895
GL50803_102858	30.7236	40.8966	33.4964	23.252	22.9076	24.6157	31.8552	35.891	31.2796	20.5191	20.267	15.9461	31.7617	29.9895	27.7125	27.1271	30.9306	31.7023
GL50803_102874	56.3258	64.7197	62.7556	42.3511	45.6626	49.6878	52.9524	50.9383	60.115	55.6616	55.1616	52.5275	51.2122	53.6037	49.0104	44.1284	44.0172	44.2355
GL50803_102890	254.268	266.772	293.799	289.857	283.249	277.444	350.939	361.145	329.793	250.757	278.78	257.1	283.499	323.843	377.129	282.463	250.227	306.454
GL50803_102893	41.9892	37.7246	42.9467	57.9898	51.0167	59.0167	36.7725	33.9446	42.7407	59.8089	61.579	58.1876	41.7842	42.0378	35.5445	47.3885	50.0662	38.1767
GL50803_10291	49.1818	46.9948	46.481	58.3514	54.7586	60.663	51.7078	56.4602	56.8834	52.6784	44.536	49.5688	50.681	51.3054	45.2942	42.4207	39.1985	33.2906
GL50803_102921	156.925	129.954	122.717	108.386	95.8883	99.7747	77.3166	68.8737	85.7247	76.0708	78.166	70.9229	76.8847	74.1778	60.2028	96.6788	101.26	95.1486
GL50803_102961	62.8866	68.4106	66.1256	76.5212	62.4552	73.6337	62.6453	64.5932	70.3658	57.7352	62.14	61.7037	65.155	59.6462	56.2679	57.6347	64.898	56.6787
GL50803_102963	90.2962	83.0026	88.1537	137.178	162.846	158.417	122.424	118.143	129.508	147.048	147.811	133.527	145.182	148.244	145.02	129.164	140.083	131.273
GL50803_10297	184.675	119.783	145.731	193.224	171.942	161.76	173.642	152.901	188.963	121.837	113.093	115.346	118.979	146.243	146.113	108.206	99.483	102.478
GL50803_102978	12.6842	12.0598	14.5484	11.9776	13.6288	13.9435	11.2392	11.8571	9.76434	12.8786	14.5531	12.9068	12.3494	12.9005	12.81	10.5567	12.6789	12.1501
GL50803_10299	289.308	323.041	277.078	277.565	350.789	335.842	393.522	411.616	352.35	254.479	276.369	266.968	360.743	324.18	376.519	263.14	258.088	336.62
GL50803_103001	199.794	180.55	190.793	268.464	227.689	130.808	201.284	241.706	137.681	174.021	171.084	213.344	177.578	177.974	201.495	181.197	183.252	195.723
GL50803_103007	4.56827	4.54926	4.15083	4.79105	4.6849	4.63952	3.16809	4.0665	5.07329	3.81991	4.20813	2.95869	3.14267	3.29926	3.62878	3.02728	4.10098	2.99681
GL50803_103019	0.388789	0.300423	0.369876	2.53112	1.55149	1.34696	-	-	-	-	-	-	-	-	-	-	-	-
GL50803_10303	51.1257	55.2779	56.3444	56.1818	65.5886	62.8331	59.628	53.5066	55.2849	60.9367	60.2113	47.1247	62.1894	61.9075	61.5581	63.5728	60.4895	59.7407
GL50803_103058	94.8295	64.6287	81.7364	84.7939	63.8482	21.4373	121.387	134.327	53.2789	59.416	57.2484	98.7384	92.3657	99.8712	108.718	82.3799	75.2414	68.3878
GL50803_103059	458.82	465.184	467.646	435.579	387.021	441.378	428.07	415.768	477.723	560.108	649.84	581.833	442.585	455.335	392.651	441.439	443.555	364.861
GL50803_103074	194.2	251.797	221.268	241.451	202.059	249.711	177.79	183.506	206.823	231.887	206.304	234.294	162.135	156.585	140.648	183.888	215.131	193.229
GL50803_103082	122.42	117.938	122.1	133.833	137.292	142.004	108.696	97.2109	117.554	135.407	138.167	130.44	101.628	106.985	94.4794	157.069	146.063	125.801
GL50803_103094	382.589	209.37	269.011	310.592	274.048	187.76	241.054	226.941	216.931	199.105	195.857	198.528	206.732	209.475	216.346	242.871	222.653	199.743
GL50803_10311	17308.2	14717.1	16399.2	17118.3	14691.6	5835.32	19334.6	22517.1	11323.4	19199.3	13303.9	21420.5	17133.2	16453.4	18149.8	9896.94	13776.4	17030.7
GL50803_103125	152.988	148.237	151.608	148.297	137.718	150.211	167.683	143.227	198.796	120.2	136.203	120.149	137.215	140.941	126.701	125.089	138.511	109.123
GL50803_10313	139.818	144.031	132.868	64.8148	69.6346	66.4499	122.65	112.064	117.693	99.7179	98.1546	105.012	74.3617	62.8343	62.9571	66.7165	85.2321	111.924
GL50803_103142	4.89874	7.83332	5.82143	13.4751	8.46263	15.39	4.20036	3.43513	3.49431	9.93978	15.4298	11.4171	785.574	782.919	879.35	148.42	193.953	235.58
GL50803_10315	54.3333	57.1233	54.6183	61.9673	66.3795	54.7514	75.3931	78.0341	71.4778	78.9812	63.9285	76.2399	41.4301	45.6336	49.0104	52.3563	53.7229	58.4052
GL50803_10316	135.93	131.714	140.758	145.223	154.602	133.249	209.434	216.124	210.437	177.499	175.198	180.952	144.297	144.871	167.58	139.449	135.469	167.756
GL50803_103164	70.5166	76.565	72.5778	45.4246	42.2554	41.5312	60.6841	65.1497	56.3274	56.3892	63.8584	56.644	57.7631	52.4175	46.3872	40.1696	43.778	48.4701
GL50803_103175	185.598	191.927	175.074	176.139	161.081	188.35	185.899	186.46	188.963	209.113	204.796	210.496	156.071	165.779	155.863	182.762	195.309	196.649
GL50803_103202	131.362	138.109	129.333	150.556	171.911	194.037	130.948	115.317	146.152	165.129	187.963	141.717	160.01	162.072	153.895	206.825	207.817	204.174
GL50803_103205	109.444	94.1183	111.415	124.206	125.61	124.344	144.337	132.012	167.696	138.063	128.804	127.953	95.4309	110.581	111.399	135.374	123.166	94.3017
GL50803_103237	1.70824	2.19695	2.80119	5.36055	4.05	5.24216	1.2167	1.3458	1.60399	6.36834	4.67207	6.50741	1.43943	1.15066	1.63951	3.87996	5.04968	4.22029
GL50803_103239	5.43916	5.4501	5.36196	5.64304	5.33653	5.58489	5.25375	5.81853	5.35406	8.2732	9.02468	8.85249	5.53685	5.77222	5.85676	5.44095	4.86855	5.15516
GL50803_10324	104.438	111.242	111.127	109.2	111.008	116.213	108.507	110.095	118.84	130.859	123.263	117.619	94.8112	98.2735	100.513	89.6151	91.0076	99.6438
GL50803_103284	1.84675	2.10296	2.26035	2.16953	2.25119	2.66897	1.99892	1.75502	2.84938	2.25557	1.89366	1.80094	1.1951	1.77938	2.05485	2.17343	2.59729	1.95444
GL50803_103285	64.6362	69.6123	75.167	98.7589	102.885	109.054	86.2551	80.902	90.4505	122.237	137.29	108.828	106.187	87.486	88.446	138.284	131.266	101.566
GL50803_10329	5.44304	4.72093	3.78095	3.43509	2.9813	2.61909	2.60236	2.3971	3.37061	4.51113	5.47057	3.9878	3.67382	3.15098	3.2353	3.84231	5.12623	4.23462
GL50803_10330	1614.11	1816.57	1798.01	1709.32	1899.48	1784.64	2436.6	2626.96	2392.85	1803.54	2006.37	1831.99	2378.03	2209.21	2819.74	1364.95	1273.05	1590.95
GL50803_103304	1.16637	1.28753	1.35621	1.22036	1.18644	1.17235	1.54633	0.856106	0.972959	2.18281	1.96379	2.91581	1.59347	2.03887	2.22973	1.47483	1.57204	1.40068
GL50803_103320	1.74955	2.66089	2.54803	1.35596	1.67287	1.42553	2.86034	2.05465	1.98067	2.18281	2.84049	3.55901	3.54103	3.03977	3.19158	4.26924	4.99705	5.60077
GL50803_10335	22.5012	26.9093	23.2611	21.5145	29.9043	27.8371	29.682	30.8198	30.6482	21.9372	25.2137	18.6955	27.7086	23.7992	25.9698	37.5693	31.9193	35.6034
GL50803_103365	85.5336	93.6033	94.3594	99.5273	96.7705	110.401	97.4189	97.7245	113.836	118.49	116.425	118.391	92.1111	90.9336	82.5438	93.0305	91.7253	77.9821
GL50803_103373	437.914	214.473	278.081	295.127	242.444	45.2698	390.771	472.691	131.763	346.18	206.921	552.17	417.399	310.541	356.754	282.755	284.628	218.77
GL50803_10339	68.4269	57.7242	61.4816	67.6171	74.4412	68.0214	73.7336	77.5632	73.5974	50.5684	56.1785	51.5413	64.2698	60.9066	62.3013	62.7578	60.8996	66.8744
GL50803_103402	16.6693	18.0683	19.8911	32.5882	27.0446	18.7327	20.2909	20.2041	15.8453	26.3392	24.337	30.8733	26.6905	24.9854	22.7782	25.693	26.1779	25.7986
GL50803_10341	69.7876	76.8225	78.989	72.4985	78.396	85.1577	96.8154	103.803	85.4467	99.6815	106.816	89.5755	134.604	114.251	124.122	144.3	131.881	142.837
GL50803_103437	270.866	307.404	276.089	290.81	335.48	319.985	379.328	367.23	352.953	263.177	271.778	269.518	324.832	362.865	373.57	417.81	393.242	379.179
GL50803_103454	181.522	114.262	115.64	139.032	82.9118	76.7799	92.2394	105.113	84.2003	262.122	268.45	271.074	167.808	115.124	86.0161	236.005	209.166	173.955
GL50803_103456	1.84675	1.63087	1.64389	1.17516	1.2777	1.22224	1.01832	0.941717	1.00771	1.01864	1.57805	1.15775	0.840996	0.926759	1.09301	1.28077	1.36699	0.716628
GL50803_103480	10.6431	12.1028	13.7265	10.9833	11.621	12.2972	20.14	20.1185	21.3009	11.8599	9.99431	10.2053	11.7297	14.5316	14.5151	8.73253	7.58682	9.96764
GL50803_103493	2.86732	4.24884	3.73985	3.3447	2.92046	1.24718	2.9418	3.42442	2.2934	3.52887	2.87555	4.67388	2.12462	2.55785	2.84181	2.63916	3.65671	2.70364
GL50803_103540	162.617	116.708	127.491	184.023	174.283	42.1608	192.022	228.947	102.801	127.589	107.356	155.08	162.438	162.783	174.613	169.477	151.375	164.948
GL50803_10358	2922.82	2783.51	2916.63	2322.76	2397.18	2054.81	2997.09	2991.36	2823.22	2822.01	3101.67	2776.71	2897.89	2474.52	2667.37	2186.7	2431.06	2370.38
GL50803_103606	180.204	154.375	161.019	181.97	169.356	171.363	166.853	153.671	186.947	138.463	131.329	139.187	135.843	149.023	137.806	122.643	120.671	97.2985
GL50803_10361	34.991	47.5956	42.8234	52.4304	50.2866	62.01	45.3339	53.5922	62.7211	50.7866	45.027	53.2565	42.2268	42.7421	40.2663	33.4941	35.9861	32.5088
GL50803_103659	26.1101	11.2229	14.9471	26.3548	14.9138	2.26987	21.8342	40.1244	4.83005	15.2989	10.0487	34.952	34.1232	25.5374	27.9801	24.0373	27.0849	16.6991
GL50803_10367	1107.71	1414.39	1346.64	1328.3	1513.04	1314.28	1670.57	1736.7	1661.43	1128.98	1158.99	1155.22	1429.07	1506.95	1808.84	910.007	870.194	1246.96
GL50803_103676	3765.14	2077.44	2475.59	2383.82	2193.11	251.986	2328.32	2625.62	560.612	2310.36	1567.07	3873.84	5183.16	3685.86	3317.95	3640.14	4121.47	3303.35
GL50803_10370	566.271	698.355	595.048	442.133	596.26	599.322	720.1	657.404	687.153	500.154	609.302	513.312	753.886	616.777	664.81	640.541	677.106	820.05
GL50803_103709	683.005	700.63	583.047	615.379	592.153	671.209	330.236	348.863	321.667	464.174	463.28	464.343	445.683	300.233	266.912	571.612	593.925	567.699
GL50803_103711	2.28413	3.64799	3.20559	0.94917	1.91655	1.54651	3.54525	4.19492	2.77988	3.01955	3.08596	3.21597	1.68199	1.6311	2.71065	5.00665	4.57943	5.60273
GL50803_103713	717.675	572.48	639.462	781.71	714.893	711.016	496.537	418.017	523.221	728.609	750.385	672.519	619.289	731.755	731.018	883.412	864.034	759.038
GL50803_10374	45.0995	40.4284	43.933	57.8994	60.0823	62.7333	54.4233	52.6077	60.7057	47.9854	53.3731	51.284	50.9466	55.0495	48.442	52.7833	49.1434	39.7077
GL50803_103757	1.40936	1.37336	1.39731	1.22036	0.943064	1.72111	-	-	-	-	-	-	-	-	-	-	-	-
GL50803_103771	1.55516	1.11586	1.15072	1.35596	1.2777	1.09752	-	-	-	-	-	-	-	-	-	-	-	-
GL50803_103783	86.6027	66.0072	73.071	59.5717	71.6424	58.3183	86.1797	78.5905	82.6668	83.747	97.8741	89.8756	74.0076	69.2474	72.4881	101.375	109.394	119.384
GL50803_103785	80.2285	86.5098	86.9927	87.7811	96.6781	63.6333	56.2819	67.8764	34.6568	48.5613	53.816	60.5327	61.7176	40.4345	44.3743	71.0502	67.0504	43.426
GL50803_103807	139.575	131.499	128.182	116.658	121.381	122.523	128.119	114.162	125.512	155.816	182.142	144.418	173.909	145.909	143.927	204.846	194.284	181.372
GL50803_10381	1.63291	1.76477	1.97925	1.79664	2.0288	2.6565	1.83033	1.9074	2.42336	1.18199	0.946829	1.15561	1.75237	1.86056	1.90751	1.10457	0.626767	1.287
GL50803_103810	241.875	226.862	235.2	228.75	213.528	234.969	222.068	206.45	248.417	192.778	213.282	207.666	184.532	205.221	190.489	200.111	196.164	165.411
GL50803_103818	152.502	144.933	154.115	157.562	147.879	158.642	165.42	143.055	181.596	170.95	168.08	162.942	132.966	137.494	124.69	132.424	127.575	106.289
GL50803_10382	39.0247	42.9605	42.2891	52.7468	48.9517	56.8062	56.7994	58.1724	68.4894	39.7271	37.8381	39.2348	43.9942	53.233	51.5024	32.4074	34.995	32.7046
GL50803_103829	0.388789	0.600846	0.657557	1.03957	1.46023	1.24718	1.73491	1.92624	2.2934	1.92815	1.99886	2.35838	-	-	-	-	-	-
GL50803_103838	58.8043	67.0373	64.3995	73.8545	67.5051	84.3844	65.8134	65.963	70.8523	90.441	91.0008	92.0625	71.8387	70.1371	58.8474	66.7553	72.5874	68.4705
GL50803_103839	4.37388	5.87971	6.1235	6.05661	6.02344	5.36289	4.48813	5.22225	5.17753	8.07639	8.20585	8.6188	4.95745	4.59672	4.59062	6.13217	6.93749	6.22163
GL50803_103844	8.99074	7.51058	8.67153	5.74022	6.23639	6.70985	8.86312	9.45997	8.3744	8.25829	9.81897	8.44728	6.6837	7.48821	7.43244	9.35351	10.8676	10.1305
GL50803_103849	56.666	47.7244	55.7045	54.1027	50.1181	53.2251	73.2554	63.0522	79.971	73.8153	68.4459	70.2797	51.6283	58.9419	55.0875	61.0004	53.1542	49.7731
GL50803_103855	293.876	339.564	300.38	210.038	190.469	226.364	276.906	302.805	228.124	294.533	297.129	280.475	306.654	266.239	262.671	261.588	274.151	284.86
GL50803_103878	170.047	162.228	166.074	191.1	153.841	174.556	153.011	154.955	182.43	171.278	172.323	165.987	140.845	137.865	110.394	173.215	164.039	125.736
GL50803_103883	8.31036	10.8152	9.74006	12.972	10.4954	12.6963	9.65514	11.0438	11.5365	9.64073	9.39815	9.51927	8.94111	9.23052	7.65104	12.3808	13.089	11.8895
GL50803_103887	4.71407	7.33891	7.31532	8.54253	6.96651	9.0795	5.95903	6.67763	8.23541	9.82263	9.99431	11.7919	6.90502	7.97013	5.42131	6.98602	6.59575	4.56036
GL50803_103888	39.5593	39.9134	42.2891	36.7465	42.0424	42.6537	45.8996	47.4283	51.2194	39.5088	43.2035	39.4064	40.1022	43.0758	41.3593	33.6881	33.7647	33.1929
GL50803_103891	105.41	93.3887	103.113	88.996	83.9935	85.457	116.163	104.317	118.736	86.2573	85.6705	79.1557	83.7012	94.3811	92.8618	83.0172	78.0553	70.2947
GL50803_103895	30.0339	29.0123	30.2887	44.3398	47.1228	43.1027	38.5074	34.5867	39.5091	25.3933	24.9682	24.6129	25.3627	27.2467	28.5056	12.4584	14.8319	16.7105
GL50803_103916	39.2011	40.9773	42.1124	129.837	101.194	119.408	6.91512	7.48622	6.31103	170.908	171.238	187.436	6.15299	5.18169	6.1816	41.0483	46.7006	58.0872
GL50803_103935	32.3181	26.6947	32.3025	31.5034	31.2732	30.7555	35.7919	32.9601	35.652	28.5948	26.4761	25.1274	36.9153	34.8461	30.8228	24.4511	24.6742	25.9289
GL50803_103943	12.8116	3.76301	3.69424	3.11599	2.13102	0.240457	4.37348	8.99297	0.439222	2.58881	1.0594	4.8351	7.41802	2.99454	3.70048	10.3242	7.50001	3.84829
GL50803_103944	158.404	127.589	139.895	69.4775	63.0764	58.5473	122.725	122.504	115.808	161.686	149.935	165.778	220.178	219.878	216.492	213.661	197.91	191.086
GL50803_103946	9.91655	13.0435	11.3133	13.3869	11.0442	14.176	8.5878	9.5199	9.05999	10.3545	13.4323	11.3262	7.93059	8.90319	6.91829	10.0727	8.96372	6.74086
GL50803_103981	16.6241	2.56046	4.96209	12.3361	7.62422	1.33099	9.66344	17.4008	1.36006	3.34406	1.63696	4.20735	13.2563	6.7987	9.23808	7.81542	7.30111	5.29425
GL50803_103983	4.00453	4.08146	4.11631	6.08689	4.44092	5.202	4.10872	5.20769	4.16392	11.4506	6.77193	12.1577	4.82908	5.34036	4.06992	6.00643	5.38117	4.42257
GL50803_103988	2.60003	2.03043	3.20559	3.63849	3.19395	2.30255	2.82865	1.92667	2.23086	2.74197	2.70688	3.05903	3.11478	2.89186	2.13092	3.5357	3.74659	3.59617
GL50803_103992	507.564	473.939	442.056	1046.84	1037.4	1199.54	432.332	505.965	438.144	467.999	608.655	517.176	283.725	265.535	299.352	616.422	651.682	649.547
GL50803_10400	79.3129	92.8737	83.8796	112.183	131.573	128.909	106.282	113.348	106.018	96.2618	109.937	97.2509	152.22	142.387	154.376	103.199	96.0313	102.575
GL50803_104031	118.629	140.426	123.497	86.4197	74.9584	84.1599	100.285	109.282	96.1145	165.966	147.004	162.771	117.828	103.389	94.6543	127.068	119.304	100.23
GL50803_104062	35.5742	28.8406	29.8366	29.4243	27.1663	10.0274	31.7835	39.4665	22.795	35.0704	32.3325	44.1656	23.4589	25.2408	26.8879	26.1588	28.062	28.9257
GL50803_104063	16.2387	12.7002	11.3724	10.0219	7.56763	7.4629	36.8181	36.0755	28.0862	12.9721	11.3693	12.9861	12.2768	11.9456	11.6208	10.3521	12.0661	12.3224
GL50803_104087	56.7632	66.0072	59.6733	86.2389	86.1535	96.0331	36.4708	35.4	42.4627	100.918	96.6818	100.167	84.4979	83.7419	76.6416	99.9001	97.3983	92.0541
GL50803_10410	168.709	100.597	125.934	135.459	125.821	79.5878	148.163	150.383	109.862	141.303	119.426	151.597	115.925	125.512	129.615	107.245	106.087	103.549
GL50803_104137	4.47107	4.46343	4.23302	5.60463	4.65448	4.53975	5.31787	6.03555	5.76826	5.71168	5.15496	5.18843	3.67382	4.30016	4.76551	4.38567	4.54525	3.68086
GL50803_104139	70.8082	61.9301	60.1664	73.8997	102.307	100.598	85.0482	74.2672	78.8445	95.2795	110.007	95.5786	95.5194	102.388	100.513	108.904	105.224	113.846
GL50803_104150	318.078	234.03	265.201	263.372	269.321	268.519	239.002	211.843	255.715	370.568	402.402	335.619	279.476	291.188	253.228	396.185	350.771	289.387
GL50803_104173	543.235	444.884	437.234	368.188	304.883	321.823	377.531	382.209	422.786	362.855	433.753	347.239	307.981	325.774	309.277	504.74	461.087	403.527
GL50803_104186	183.703	222.614	200.226	235.213	235.188	272.36	272.154	267.619	308.115	204.311	216.193	211.568	213.657	249.076	228.832	232.014	238.438	229.744
GL50803_104193	7.1926	10.7723	8.67153	8.13575	6.14513	7.25861	9.99458	10.2305	10.0076	10.7321	9.74883	11.1916	8.36569	9.60122	9.05009	10.479	11.6194	9.73962
GL50803_10422	107.549	138.924	123.621	155.393	226.548	230.38	185.409	183.25	175.237	202.746	198.659	189.056	214.941	205.592	224.547	209.154	183.792	239.712
GL50803_10423	164.166	162.443	154.074	130.127	147.635	140.857	206.794	207.649	199.804	168.44	166.537	182.153	226.449	201.403	236.395	208.028	180.956	195.9
GL50803_104232	92.2975	73.4303	79.0474	71.0653	73.5301	40.1665	119.283	141.109	73.9352	120.563	103.878	140.09	96.9101	118.818	133.645	59.4072	65.1718	85.6784
GL50803_104234	29.1592	28.0681	24.3296	20.023	24.3676	25.2929	32.0581	29.9209	32.1424	31.2505	29.8777	29.544	19.5199	25.0596	19.6304	30.0011	30.7574	27.8508
GL50803_104248	55.1594	52.2736	48.0838	40.9499	50.9863	53.3296	51.5192	51.238	61.4702	81.2368	70.3108	69.8509	44.44	48.9329	48.0485	74.7892	72.7924	69.4152
GL50803_104250	331.055	366.164	362.561	464.227	501.466	174.997	512.889	573.526	410.719	293.073	309.593	353.389	467.128	412.958	492.919	266.193	270.663	321.959
GL50803_10427	2.52713	3.51924	3.82205	3.70628	3.37678	3.64178	4.29956	4.40895	4.23932	5.02046	4.38347	3.9878	3.62956	3.33633	2.71065	5.47238	5.87807	4.46264
GL50803_10428	1454.86	1341.31	1410.92	1864.14	1997.7	1197.89	2275.14	2156.63	1624.15	1375.53	1283.68	1493.15	1876.98	1900.03	2136.6	1725.45	1701.45	2111.7
GL50803_10429	384.277	417.122	380.329	316.627	361.993	292.13	411.434	439.825	394.999	793.527	752.661	827.531	631.758	483.978	519.138	1070.76	965.165	876.236
GL50803_10444	17.4469	18.6262	18.3294	17.8986	17.6748	18.6828	17.8017	15.3243	22.795	18.0445	18.7612	17.5806	16.5986	18.3128	16.0453	23.636	23.9224	17.0688
GL50803_10450	68.8642	120.555	104.469	113.042	175.197	160.014	120.312	123.151	144.311	181.428	192.627	179.58	165.411	144.537	163.776	174.689	183.724	234.858
GL50803_104506	0.777578	0.987104	1.10963	1.53675	1.67318	1.24718	-	-	-	-	-	-	-	-	-	-	-	-
GL50803_10452	19.5852	28.111	26.3023	24.136	30.0259	33.9982	31.4924	35.3572	27.7293	31.9054	36.5757	33.5318	25.9381	25.3191	25.7075	47.2333	47.3663	53.8122
GL50803_10455	95.5935	85.5347	90.2497	119.55	104.193	119.705	118.313	121.139	131.662	96.0799	82.3391	91.4193	86.7996	103.5	93.1678	107.197	106.352	94.1062
GL50803_10459	168.054	142.658	149.06	139.076	144.532	133.748	214.676	213.941	187.851	104.775	100.785	108.057	138.543	147.577	161.852	110.34	111.649	132.218
GL50803_10460	264.133	218.622	227.021	224.321	261.472	244.199	291.238	265.436	262.178	187.721	231.552	202.821	258.85	262.458	263.414	271.679	279.482	310.3
GL50803_104685	237.113	362.053	319.367	285.791	385.409	390.069	424.147	426.041	379.419	504.629	538.851	511.211	484.325	442.694	485.775	407.169	391.575	513.073
GL50803_10472	4.62999	2.67033	3.8278	4.82947	3.30133	1.78896	4.40101	6.03897	2.24823	2.30941	2.2787	2.36095	4.12752	3.38193	3.45215	7.42109	7.12306	5.65159
GL50803_10473	3.23618	2.85316	2.54146	3.38311	2.76105	2.60512	1.93555	3.06272	1.66828	1.64947	2.64025	2.6551	3.05813	2.09003	2.27039	3.94788	5.20996	4.06784
GL50803_10474	3.5545	3.83254	4.31604	6.88375	4.03753	1.31802	4.26146	4.12515	2.54672	2.44402	3.32197	3.94578	3.83582	4.24048	3.32755	7.06675	7.79562	7.12133
GL50803_104866	196.873	185.232	185.801	196.84	279.025	263.804	262.122	246.901	218.36	238.617	269.531	255.648	372.959	282.921	303.637	383.377	351.283	441.378
GL50803_104870	30.1311	35.1924	29.5079	16.3619	19.2568	19.5309	26.9288	26.154	29.154	17.0987	15.8857	14.7077	18.015	14.8281	16.4825	13.3511	15.6179	17.7528
GL50803_104880	9.76832	7.72517	7.603	5.01704	6.17555	4.5148	11.5409	11.0438	7.57518	4.62027	4.17306	3.85916	7.65749	7.04337	7.95708	5.31714	4.71613	6.05876
GL50803_104883	5.10285	5.79387	5.01387	2.89271	3.16383	2.7438	4.18641	4.49456	3.26636	3.09231	2.70022	2.48702	3.18693	3.63289	3.6725	2.60035	2.46059	3.38769
GL50803_104910	5.98832	6.98999	7.59601	6.96375	6.13083	7.14511	8.69378	9.21427	10.7012	8.60899	8.63473	8.43184	6.40263	6.60223	6.86364	4.42564	5.85825	4.69359
GL50803_104920	2.86732	3.56216	2.87681	2.39553	1.88613	2.89347	2.86637	1.96904	2.91888	1.78263	1.99886	1.92958	2.56725	1.92766	2.57949	2.71679	2.49476	2.83394
GL50803_104982	20.0712	21.5446	22.5624	22.9609	30.4518	28.2861	26.4762	31.7615	25.019	23.1741	21.3913	21.5256	27.9742	26.5794	27.6312	25.3825	26.1438	30.1635
GL50803_104984	112.02	122.444	119.182	138.85	136.562	149.288	114.693	122.637	125.755	94.1517	92.5087	108.743	107.161	106.429	111.924	94.1948	106.557	114.726
GL50803_104994	6.44223	2.08837	2.45269	4.11669	2.25027	0.197055	5.52342	4.60756	0.987901	0.679581	0.372419	1.44847	5.44478	2.52041	2.46713	2.97604	2.82934	1.59547
GL50803_10516	273.805	235.618	254.146	492.665	482.727	502.914	326.2	336.407	321.285	305.702	276.755	289.952	269.207	324.329	326.284	475.321	408.013	385.611
GL50803_10521	1268.86	951.655	986.5	990.346	803.825	787.023	1207.87	1194.27	1149.17	1415.26	1371.78	1362.41	961.878	1072.22	902.91	855.749	811.789	658.223
GL50803_10522	71.2942	80.8996	78.6602	70.8714	72.981	87.3527	89.4609	84.5405	70.8175	107.067	104.186	109.171	116.19	106.8	101.037	88.7613	96.9199	109.383
GL50803_10524	215.34	195.189	196.527	141.472	159.347	132.95	201.249	206.835	170.615	216.098	268.724	204.793	288.55	200.736	193.331	234.187	260.447	291.57
GL50803_105248	2.08974	3.26174	3.0823	3.0735	2.28161	2.81863	2.26292	2.69673	3.37061	3.92905	3.68211	3.81628	2.52299	1.77938	2.36089	1.97937	1.53787	1.66127
GL50803_10527	63.6642	88.3244	85.4413	112.183	170.999	168.17	118.2	115.66	110.153	166.839	191.856	171.819	203.609	196.25	204.348	183.771	186.424	194.206
GL50803_10529	60.3595	49.0119	53.3854	59.2553	59.2001	58.5927	73.0547	74.096	80.0607	54.3883	50.6666	52.1845	49.3089	58.9048	63.1757	48.2812	44.5298	42.8674
GL50803_10530	63.7128	82.0584	77.7561	84.4762	97.8961	82.8379	100.889	112.321	113.107	124.311	125.437	122.764	112.693	110.877	121.018	113.562	120.74	124.139
GL50803_105343	7.43559	8.02559	8.31193	7.27697	5.5367	6.57914	6.31997	6.50641	7.05396	9.9154	10.345	10.7902	6.35483	6.47211	7.17012	5.31714	7.06052	6.61252
GL50803_10538	773.738	792.128	784.094	2023.09	1819.14	1917.89	1187.02	1251.16	1274.09	603.946	581.457	711.029	999.899	1298.02	1343.48	524.495	560.877	601.608
GL50803_10551	75.1335	70.8569	68.7969	65.1312	72.403	80.6928	77.0526	70.8	80.8946	57.8444	63.8584	60.203	75.2027	71.657	67.0668	66.3672	66.9143	62.8352
GL50803_10552	11.3235	15.3216	13.6854	11.2996	11.6514	11.9979	14.709	13.1412	12.579	25.1023	16.6221	21.4827	10.6674	10.6021	10.7552	20.8416	17.3608	16.8408
GL50803_10562	9.91703	9.50582	10.2595	19.6478	22.2825	7.19949	13.8238	13.4828	10.8575	22.1911	17.1723	21.1101	9.02344	12.1795	13.8178	16.8476	18.0488	17.9137
GL50803_105661	3.32658	1.84503	2.40296	2.43711	1.84202	0.523069	3.35403	3.26176	0.984426	3.79627	1.77232	4.42132	3.4202	3.57099	3.97592	3.68862	2.85975	3.2929
GL50803_105663	4.35881	4.80505	5.17209	3.57521	4.24288	4.21897	3.65387	4.01086	3.86439	6.37562	6.01868	5.13054	4.26385	4.52889	4.76113	2.45326	2.76372	3.70008
GL50803_105669	3.4019	4.07717	4.02754	3.0735	2.92046	3.542	2.75322	2.61112	3.44011	2.83765	2.94569	3.04445	2.92135	2.85442	3.14786	1.78532	2.05049	2.14988
GL50803_10568	84.27	89.4832	88.5647	91.5723	104.437	100.972	128.119	116.259	120.126	116.817	137.886	122.893	163.419	125.483	139.599	189.476	173.608	187.203
GL50803_10569	55.1108	48.969	57.9061	94.5554	110.734	100.174	124.838	112.749	114.323	132.096	128.313	123.922	118.713	117.81	129.718	161.882	138.169	136.224
GL50803_10570	216.604	201.584	213.87	202.038	202.485	211.647	243.415	198.231	217.248	321.637	430.071	325.328	405.802	305.793	306.916	599.478	544.132	440.531
GL50803_10571	1.06917	1.24461	1.10963	2.48592	1.21686	1.14741	1.99892	2.26868	2.57139	3.89267	3.75225	4.71676	2.12462	2.18715	2.27345	2.56154	1.57204	1.40068
GL50803_10572	112.797	143.431	127.032	90.8944	105.745	119.63	174.396	184.362	182.256	80.6183	97.6637	78.8985	198.032	101.202	121.586	103.742	98.7653	103.878
GL50803_10573	54.6734	52.2736	57.454	54.3287	51.6556	54.4021	59.7789	60.4411	61.7829	58.0627	63.6479	58.4878	52.8499	56.7176	52.9452	50.3382	53.2786	57.0045
GL50803_105759	6.27894	7.0329	6.39721	3.36775	3.56387	4.20426	12.4763	15.2657	14.4293	3.99163	5.149	3.57144	1.22697	2.44257	2.41336	8.04751	6.88145	6.31121
GL50803_10577	245.594	194.447	213.702	201.709	187.47	184.145	200.179	161.648	214.419	301.558	313.693	267.642	192.899	215.419	190.433	350.006	317.789	222.528
GL50803_105782	24.9598	18.785	28.8347	24.6576	14.6202	16.7991	14.8742	19.7007	14.2386	22.3505	23.7268	25.6471	20.4101	17.3708	14.3958	13.7594	16.0246	15.7687
GL50803_105786	7.62269	8.97278	9.15155	9.3308	6.19441	7.72431	5.14853	5.429	5.0573	10.3243	10.0273	10.3674	7.06171	6.65561	6.37266	4.41905	6.254	5.8568
GL50803_105798	5.83281	3.39049	5.101	5.37818	3.13341	2.26962	5.12665	7.904	2.67807	3.67476	2.73563	5.28405	6.01976	6.3672	4.94039	5.00665	4.44307	4.05644
GL50803_105803	5.63744	6.8239	6.98654	5.64982	3.95478	4.96379	5.84589	6.07835	7.78367	7.74897	8.34612	7.80409	5.04597	5.26399	5.98967	3.72588	3.89593	3.90888
GL50803_105806	15.7882	17.7005	20.7508	14.8346	7.9044	8.03061	12.6852	13.2958	9.16284	13.4501	11.101	15.3548	19.0663	14.8474	14.5689	14.0314	13.1423	12.8719
GL50803_105823	2.94702	6.18872	5.61882	3.87804	2.71177	1.20777	3.20355	2.00628	7.12345	6.54878	5.5407	6.68836	0.000442629	2.45925	2.50167	1.06071	2.3338	3.37988
GL50803_10587	19.7796	26.9093	20.1788	13.2432	12.5945	14.2428	16.8211	14.297	16.9573	18.663	18.621	17.9237	19.8741	16.7187	20.2862	16.5336	14.9686	17.8505
GL50803_10589	4.03369	5.32178	3.53437	2.21473	3.04214	2.59414	2.11206	2.05465	2.71039	3.09231	2.91062	2.83005	2.52299	3.74411	3.0167	2.4063	3.31496	2.96423
GL50803_105907	17.0581	21.5875	23.4255	19.6162	17.0664	17.7599	33.529	30.4346	28.2853	20.7367	22.0576	20.2821	27.7971	25.9492	31.7409	21.1521	18.1127	23.2253
GL50803_105913	3.06171	3.43341	2.77078	3.57069	3.68312	4.30253	3.88469	3.33881	3.96133	3.27421	4.31333	3.08733	3.34185	4.18895	2.75437	2.89027	3.31496	2.44305
GL50803_105915	2.28413	1.24461	1.02743	1.71755	1.33854	1.02269	1.84805	1.45538	1.45944	1.12778	0.946829	1.80094	1.90331	1.44574	1.09301	1.0479	0.854371	0.81435
GL50803_105983	5.42118	15.0666	10.3232	2.76344	1.25062	1.69068	8.01603	7.05603	8.27224	0.588994	0.537939	0.212683	1.58594	1.42239	1.62858	1.48298	1.61647	1.42935
GL50803_10605	62.8886	59.5709	59.6449	40.9386	44.3678	38.6552	61.1193	61.6135	62.0397	52.2673	44.2597	46.9695	41.8285	44.5408	43.9275	40.6454	41.5112	43.4319
GL50803_106057	16.8637	21.9309	20.8363	18.5766	15.0282	11.2247	22.8178	25.1695	17.5133	16.4438	17.7793	19.596	20.3167	21.056	21.0294	13.972	14.6952	15.4726
GL50803_10606	74.5017	93.5174	92.6333	67.0747	83.2939	83.3867	102.435	88.6498	104.315	98.1536	84.3028	78.8127	80.4257	84.298	88.0088	72.3053	64.5563	72.3143
GL50803_10608	396.419	354.242	361.533	248.05	219.491	214.69	299.423	265.479	291.61	393.378	465.454	394.921	285.009	262.05	250.211	481.259	468.845	427.11
GL50803_10609	271.861	212.742	243.789	210.897	233.393	220.976	236.966	217.237	237.02	282.71	281.98	274.987	221.801	229.317	230.362	274.628	267.418	268.41
GL50803_106115	1.84675	2.06004	2.71242	1.85314	2.00781	2.02044	2.86637	3.38162	3.71809	2.07367	2.20927	2.14398	2.78856	2.74321	3.19158	1.90175	2.11884	2.31275
GL50803_10612	380.284	390.507	364.656	271.463	297.613	286.378	396.049	395.221	362.914	290.823	306.457	287.593	299.483	292.856	320.207	323.026	308.838	331.082
GL50803_10613	4.31264	3.18148	3.9215	4.51669	4.92401	1.90295	5.12213	6.22475	4.58021	8.59735	7.04827	7.33284	6.00117	5.46417	6.10466	3.20037	3.62458	4.07175
GL50803_106135	2.57573	2.01713	1.84938	1.31076	1.7036	1.22224	2.18749	2.73954	1.98067	1.67349	1.61312	2.1011	1.37215	1.81645	2.22973	2.94965	2.35806	2.63849
GL50803_10619	1.70095	2.57506	1.39731	1.35596	0.669271	1.67123	1.4709	0.770496	0.868714	2.36471	2.55995	3.7734	1.94757	1.26039	0.655803	0.853847	1.57204	1.53098
GL50803_10622	0.892757	2.52441	1.43594	1.16115	1.39665	1.53229	0.716593	0.370694	1.16651	1.90232	2.68724	1.41031	0.243003	0.268389	0.583665	0.944665	1.45004	1.02185
GL50803_106224	2.81872	3.00423	2.71242	2.98311	1.94697	2.09527	2.9418	3.72406	4.10033	2.32833	2.24434	2.74429	2.2127	2.22422	2.62321	1.66888	1.98214	1.759
GL50803_10623	3775.87	2667.71	2779.29	2481.76	2055.06	1937.45	2081.44	2088.43	2195	1976.42	1852.52	1818.95	2091.91	1767.55	1763.94	1354.9	1439.62	1410.03
GL50803_106300	9.05878	8.77665	6.30885	4.87648	4.87138	4.65399	12.6064	14.8025	17.9403	0.848384	0.753255	0.973367	6.36058	7.8756	9.29317	3.86909	3.81015	3.74764
GL50803_10632	57.5894	56.9946	60.2075	51.662	43.8068	41.6809	62.4944	57.1879	59.0725	62.7193	71.2576	63.8906	59.1795	54.4934	54.6066	92.9917	89.1963	80.8161
GL50803_106320	7.95754	0.70814	1.32744	2.25586	1.81798	0	5.54718	8.97328	0.312737	0.52642	0.085916	2.95355	5.27083	4.19303	3.9357	6.50709	3.15981	0.597733
GL50803_106496	96.9965	99.5336	93.3928	71.8662	76.9635	82.1934	82.6069	68.0078	70.844	60.3546	63.0497	55.4459	73.7929	66.9416	70.8954	67.7178	71.0181	68.7132
GL50803_106498	9.47284	11.2324	10.262	11.6025	8.49822	8.6143	9.21613	9.61621	7.93518	9.69239	10.4979	9.13764	11.8169	9.38584	10.6428	10.2186	13.1939	12.3618
GL50803_106510	1.99254	2.40338	2.38364	2.93791	2.46414	2.5692	1.88577	1.79782	2.46715	2.76489	3.2613	2.78717	1.23936	1.96473	1.57393	1.31958	1.94797	1.79157
GL50803_10655	4.61687	5.67885	5.37594	4.47828	3.30042	2.0349	5.14249	5.26634	5.50903	5.84374	4.43291	6.22054	5.86794	4.99115	5.3977	3.56947	4.11636	4.12517
GL50803_10659	32.2243	31.7895	31.2607	37.3169	33.1454	32.7229	22.5538	21.8611	21.5493	37.9026	38.3203	40.7674	30.9238	34.3398	33.1622	30.5378	28.7291	25.7207
GL50803_10661	344.807	282.054	301.942	321.904	318.086	337.164	240.209	212.1	282.228	404.692	361.233	353.628	305.547	342.196	318.677	247.266	224.529	195.574
GL50803_10666	47.821	51.4582	46.4399	37.5148	34.3458	34.5719	37.2628	38.7388	37.2157	27.9763	25.7047	25.8135	52.1417	45.1517	47.2616	14.6318	15.6179	18.0134
GL50803_10667	2.13834	3.09007	1.5206	1.76274	2.37287	2.46942	2.22521	2.52551	2.91888	1.63711	0.876693	1.50079	2.12462	2.44664	2.88554	1.00909	0.478448	0.618906
GL50803_106673	17.357	15.3774	14.4999	13.6057	10.5425	10.8917	11.8506	13.6926	8.7264	12.991	15.1587	14.534	15.2189	16.275	15.0739	10.904	13.891	13.6635
GL50803_10675	47.5294	40.9434	51.7004	58.8486	53.3592	52.9055	79.0138	68.8309	80.7556	81.2004	82.1286	81.9858	81.0454	75.6235	75.2425	99.2015	90.4608	78.9268
GL50803_10676	46.3631	39.57	40.0699	49.7184	54.9107	52.4316	43.7121	46.1869	45.6943	65.2296	58.8787	55.8721	52.0089	50.8976	42.4523	51.5025	48.4941	45.7339
GL50803_10677	32.7555	29.3985	32.2203	24.6332	26.3145	28.361	28.2488	26.3681	28.7023	35.3251	33.5598	31.1735	29.0365	30.2123	28.5056	27.6724	24.6059	23.1927
GL50803_10679	82.2289	72.5736	73.071	51.4812	67.1705	64.0553	97.0794	94.3429	76.5858	56.6075	56.2136	50.2978	84.011	80.109	93.2553	43.9343	40.0187	64.7571
GL50803_10680	38.0527	43.218	38.9191	29.6503	34.8021	35.6694	41.9018	37.7115	37.7717	44.1655	40.0824	34.904	39.2169	38.6644	38.1678	39.1217	38.7543	43.2908
GL50803_10682	10.4973	12.9611	13.932	19.2998	14.146	10.4763	13.2004	16.266	19.6677	11.5689	11.6776	13.1212	11.11	14.5316	12.1542	8.92658	10.355	8.56696
GL50803_10686	2.87801	2.3094	2.82092	2.13518	2.2232	2.73981	2.4862	2.21004	2.74409	2.84092	2.67882	3.2001	2.72969	2.82995	2.31499	3.41461	2.75415	3.42874
GL50803_10696	60.6025	88.7536	72.9477	57.7186	63.2766	65.6767	90.517	94.0861	94.7593	75.1977	80.3753	67.7926	82.6389	70.2483	83.2433	83.4053	93.2973	105.116
GL50803_10697	269.917	237.248	249.132	316.752	293.415	270.339	317.526	353.187	289.907	278.126	277.772	297.542	282.752	316.433	345.434	259.88	278.422	315.837
GL50803_10698	1012.55	807.194	835.755	812.987	762.239	753.224	860.213	742.073	870.173	776.097	922.808	807.766	787.791	754.864	692.878	1078.33	1031.84	919.433
GL50803_10703	226.713	171.327	187.979	213.111	200.568	182.613	240.473	220.918	232.364	240.145	234.182	243.685	175.989	189.541	192.5	233.954	225.315	201.666
GL50803_10705	63.8586	54.2049	60.2897	72.9053	70.3952	69.967	77.3543	68.6169	87.9138	99.7179	87.6693	95.2356	67.1469	78.7745	72.7067	65.591	62.2324	58.6006
GL50803_10707	23.5217	28.3685	25.5625	30.6446	29.2958	31.5787	34.7359	38.4392	33.3934	47.2578	39.9772	42.5794	24.743	24.8742	26.2759	39.7815	41.249	44.2029
GL50803_10708	186.619	176.091	163.074	201.812	189.1	189.248	193.141	196.348	213.738	247.567	226.432	229.363	186.834	170.709	165.262	243.812	251.629	228.311
GL50803_10711	75.4251	102.831	90.2497	87.3689	100.634	114.791	129.439	141.3	139.376	124.274	109.201	116.633	103.044	107.726	113.104	103.315	91.9303	96.9728
GL50803_10712	28.6732	31.759	31.3161	31.639	26.9534	32.8508	28.8523	34.4583	29.4668	48.713	43.7996	49.7832	39.7481	35.1427	31.2162	38.1902	39.1302	38.8933
GL50803_10744	67.2605	60.428	55.1526	74.5777	74.137	76.4773	47.0311	50.3818	50.8719	60.0636	70.5563	54.5857	39.3055	43.3723	44.6384	63.3011	65.8891	64.92
GL50803_10755	95.1075	97.7663	93.0854	83.9338	83.7198	87.4276	114.843	112.064	112.342	83.8562	91.3515	84.3013	91.6242	89.3025	102.436	85.1518	89.6748	97.4288
GL50803_10756	69.01	81.5863	74.0573	74.4873	76.449	88.9242	88.254	82.4858	87.2536	78.9449	82.304	79.0271	86.7111	79.1081	82.4126	75.6043	82.4981	87.8195
GL50803_10758	25.4171	27.1239	27.0009	23.2773	24.2459	27.3881	34.3587	35.9993	37.2852	28.8131	29.0712	31.1735	32.0464	32.2883	28.9428	25.1497	25.6653	22.1177
GL50803_1076	72.8775	95.5006	73.5798	39.2184	43.7868	42.9108	82.398	71.222	81.8891	53.4919	51.1466	54.265	69.1037	62.2396	62.6131	60.653	70.8226	89.3716
GL50803_10760	37.0054	28.1969	31.6038	33.8989	37.6313	33.4993	37.4137	34.6278	36.3122	32.5406	33.8053	35.6111	36.9595	38.9609	33.4023	35.3757	33.8673	30.4388
GL50803_10762	46.1687	45.8789	47.4674	56.3174	79.2782	78.3231	60.9104	52.8217	59.9412	62.9012	68.2418	58.7879	57.9402	65.355	65.012	73.4697	66.5384	66.0275
GL50803_10764	6.79992	8.84102	6.83119	6.2826	8.48758	9.6532	9.84372	11.4718	9.17362	10.8777	11.923	8.96184	8.80832	8.82274	9.10911	17.8532	17.6684	12.4078
GL50803_10765	91.0738	86.3073	95.1813	88.4084	80.1604	84.5092	91.6861	86.7236	104.663	92.0781	89.0019	97.8084	74.8929	82.6669	77.3848	78.6704	76.1416	64.4313
GL50803_107659	16.1833	17.4245	14.8361	18.7122	22.2685	20.4538	17.8771	19.3052	18.243	16.4802	18.13	16.1227	16.2888	14.2721	16.3951	13.4287	16.0964	17.6551
GL50803_10766	10.1085	8.88394	12.2881	14.328	12.0773	13.6691	14.5581	14.297	16.1581	10.9868	11.5724	11.8776	16.0232	14.4574	12.3728	13.157	11.6194	12.4107
GL50803_107665	2.62433	2.06004	2.42474	2.89271	2.22076	1.771	2.26292	2.01185	1.38994	2.72851	2.069	2.78717	2.61151	1.66817	1.39905	1.59126	0.991071	1.27039
GL50803_10773	65.5109	81.3717	71.9614	71.5946	75.9927	78.6224	87.8014	90.6188	86.0374	65.1568	64.1389	61.3178	70.7764	70.1742	77.035	63.3787	62.2666	64.1708
GL50803_10775	20.1198	20.2142	21.0829	22.4637	21.2037	22.0003	21.6864	22.6868	20.9881	21.7917	23.1798	22.3403	21.5118	20.4258	19.1057	17.271	19.9239	20.9451
GL50803_10778	162.562	191.97	166.362	208.185	180.004	216.062	175.113	195.449	160.816	155.307	204.585	194.673	226.051	163.258	151.403	223.98	213.388	212.61
GL50803_10780	469.463	716.852	620.692	526.021	618.954	575.625	554.907	575.817	573.455	536.607	545.233	534.923	604.809	608.992	749.758	424.129	449.707	584.964
GL50803_10783	99.3356	109.783	109.196	100.748	102.672	110.151	118.917	119.555	114.427	88.8039	95.7349	99.7808	124.379	129.82	136.276	97.7655	91.2468	99.7415
GL50803_10791	58.4155	83.346	68.5092	63.4588	79.1565	76.0283	104.509	107.869	120.265	75.6706	80.6909	73.024	70.8649	72.3984	86.8721	60.0798	61.3438	72.64
GL50803_10801	124.51	127.251	120.867	103.188	106.536	110.276	129.816	117.629	131.037	85.4569	94.0867	83.0149	135.046	135.64	137.019	103.277	111.513	116.941
GL50803_10802	95.7879	92.702	103.401	104.861	77.818	94.1873	101.869	104.317	123.774	100.009	95.5596	108.914	100.211	99.0149	84.9047	79.9123	82.1222	69.9364
GL50803_10803	11.1777	8.79811	11.1374	11.7968	9.70443	10.9004	12.2198	12.5848	14.7681	10.7321	8.97734	12.3493	11.0657	12.6039	10.0994	7.83987	9.12468	7.94805
GL50803_10804	61.0885	56.1791	56.3444	56.5886	40.065	50.2116	35.4148	38.1395	35.9647	37.7989	41.8007	38.8918	47.1843	34.5125	34.8013	35.7063	39.3011	34.6261
GL50803_10807	28.819	32.9178	31.4394	27.7519	28.6874	31.3542	45.1453	43.7898	47.675	40.6002	38.329	40.3068	37.6677	35.8841	38.1678	35.2794	37.1481	38.535
GL50803_10808	302.235	262.441	286.407	203.891	243.615	173.209	304.967	297.711	248.105	294.533	302.529	258.007	292.843	242.663	239.15	308.899	322.474	355.219
GL50803_10810	36.5948	36.8662	39.4123	35.3453	34.3154	32.2023	54.4988	48.156	49.7947	48.2037	55.933	45.0236	77.3273	55.7538	64.5311	78.5927	70.0926	70.1644
GL50803_10813	288.87	281.411	292.654	277.474	254.536	301.344	299.536	278.877	351.69	326.366	319.011	339.521	269.65	286.999	249.38	235.196	237.139	216.812
GL50803_10821	100.065	94.1659	89.7976	87.2333	101.65	101.131	126.21	118.925	118.722	65.092	83.7099	63.9455	92.0952	82.7258	82.4126	110.653	113.451	114.921
GL50803_10822	1065.28	1030.45	1045.19	912.966	910.513	829.951	1080.85	1121.71	1060.46	697.37	796.423	699.538	1051.02	834.936	928.18	1148.23	1145.75	1183.45
GL50803_10824	33.8732	38.7546	37.5629	62.1933	58.0441	69.6427	47.3328	46.0157	53.5475	57.3714	61.6842	63.0759	53.868	54.3081	46.7806	60.5843	61.8906	54.4637
GL50803_10825	110.951	110.856	100.771	119.279	114.202	121.526	126.912	131.113	137.674	105.975	105.203	110.072	100.698	102.166	105.716	109.331	103.926	101.077
GL50803_10829	38.703	39.7082	40.1516	41.458	34.8855	22.1642	52.3735	66.1513	36.9606	28.1549	23.0798	36.7877	46.8882	35.1338	38.6347	35.1094	47.0875	54.4103
GL50803_108294	11.7123	9.82813	9.86335	10.0793	7.27072	8.855	17.3114	18.6203	17.2353	11.7508	10.1346	11.8776	11.0657	13.4936	13.2472	5.78287	5.7072	7.8829
GL50803_10830	17.9319	17.5748	16.9522	19.1113	16.9721	7.17854	22.492	24.8378	17.0188	14.5717	15.4368	15.1515	22.1757	22.5184	24.0094	17.4313	16.9917	17.3981
GL50803_108312	7.77578	12.5749	10.973	11.1641	8.70053	6.18603	9.542	10.0592	10.4246	10.9504	11.4321	11.8776	10.7559	10.6763	10.5366	6.44266	8.68041	7.62231
GL50803_10832	17.5441	16.1799	16.9732	19.119	18.0399	20.379	21.0452	23.5857	20.1194	13.6789	13.2205	13.0783	19.1658	19.7956	19.5429	18.0472	18.3177	21.336
GL50803_108328	5.34585	8.11142	6.94544	6.96058	4.95869	6.03637	5.61959	5.30786	6.74122	6.80308	8.17078	7.33241	6.63944	6.26489	6.51431	4.1528	4.78448	4.82095
GL50803_10836	28.2844	43.4326	35.467	38.464	54.7281	51.1096	53.0656	48.7552	47.1538	36.9258	37.4173	34.0464	48.7335	47.969	52.2894	42.1878	41.0782	52.5744
GL50803_10840	56.3258	63.6039	71.5504	90.7588	86.1839	62.9828	105.339	123.365	93.4041	78.0717	69.6445	77.269	84.2323	93.6768	104.142	94.3889	89.4356	78.2101
GL50803_10843	488.756	519.432	484.126	391.149	380.998	446.018	412.569	438.797	409.442	409.713	437.014	369.794	466.133	390.499	378.88	434.608	432.483	428.315
GL50803_108452	2.08974	1.88837	2.30145	2.44072	1.85571	2.02044	2.60236	2.05465	1.98067	1.56435	1.64818	1.8867	1.68199	1.74231	1.44277	0.815036	1.33282	1.56355
GL50803_10846	84.5616	108.667	95.5101	87.6401	96.9835	95.1352	109.337	111.251	107.582	92.9512	83.356	90.1758	81.7536	85.0394	91.5939	88.7613	89.7431	103.39
GL50803_10850	64.9725	75.7895	72.2445	79.324	79.977	57.668	111.108	119.726	102.746	61.1524	59.471	66.1203	72.9001	81.6278	97.0589	47.8154	52.8336	75.7974
GL50803_10853	38.1985	35.4499	39.9466	60.2497	69.1175	79.246	56.3468	49.7398	55.2502	61.6643	65.6819	59.6884	63.1632	68.8026	55.0438	76.2641	70.2977	70.0992
GL50803_10855	12.5384	16.6091	14.7128	13.6952	11.1342	13.7938	15.237	16.3944	14.4554	13.9336	13.4309	14.6219	11.8182	12.7522	9.31241	14.1273	13.8066	12.3781
GL50803_10856	161.347	172.958	167.595	163.528	186.696	180.193	194.272	190.398	190.909	139.118	130.768	129.239	178.866	142.647	161.022	216.567	194.899	209.255
GL50803_10857	20.3628	23.948	22.398	22.2377	26.0103	24.9187	28.0603	33.1741	28.8065	26.703	26.7567	26.7569	24.7872	24.4294	28.287	24.6839	24.2641	28.0136
GL50803_10858	84.7074	90.9853	85.6468	85.6965	87.2486	89.4729	81.9178	83.2563	86.5586	101.246	94.1919	97.8512	85.0733	85.1135	83.7242	121.673	116.229	90.0671
GL50803_108654	1.02008	1.78108	1.46841	1.2059	0.794608	0.739081	1.36153	1.86332	1.6443	0.973168	1.17056	1.67402	1.24821	1.07393	1.98796	0.387724	0.809602	0.770375
GL50803_10868	111.825	102.659	112.36	120.545	124.484	85.3822	169.003	186.332	162.901	131.732	126.98	135.457	147.351	151.803	176.673	95.0099	93.0581	114.53
GL50803_10870	540.319	484.411	493.044	538.722	443.21	460.66	620.871	655.82	652.821	801.854	750.941	783.067	563.998	647.063	600.454	548.868	528.343	465.287
GL50803_10871	5.83183	6.48056	6.73996	8.27134	9.85654	8.73028	9.57971	8.51826	10.1118	10.8413	11.9581	7.93273	9.64932	9.0081	9.53101	8.46085	9.32973	9.34873
GL50803_10875	141.082	116.693	123.333	168.862	156.031	176.651	153.238	148.149	182.673	187.867	207.811	195.702	162.489	176.084	147.381	186.682	177.231	158.603
GL50803_10876	85.728	79.2688	82.9343	75.2105	85.4538	77.3254	116.427	107.313	108.45	60.7548	61.7894	59.7742	85.516	81.147	87.047	58.1004	57.8922	55.6038
GL50803_10879	48.307	35.7933	43.6864	60.5661	72.5551	72.9852	54.3102	43.6186	58.8988	90.3682	96.6116	89.5326	65.2878	66.1706	61.1646	85.2295	80.0375	68.2751
GL50803_10880	53.8473	48.6685	47.7962	73.4477	72.4942	69.9171	80.8241	69.4302	77.9757	54.1336	61.9998	63.1188	70.9092	69.6552	64.4873	64.9312	64.2829	66.0275
GL50803_10881	278.276	218.665	242.638	261.157	248.452	243.75	295.425	313.549	259.328	249.386	263.85	262.552	292.932	281.586	274.344	255.999	242.778	256.26
GL50803_10882	355.061	435.399	384.301	398.064	427.543	418.28	446.173	446.502	421.604	368.676	451.427	389.861	499.064	418.969	436.109	534.896	583.706	605.029
GL50803_10883	42.621	45.1493	46.7687	37.8764	38.8786	39.4609	53.4804	56.8454	49.3777	40.1273	36.225	31.4736	45.458	43.3352	43.1956	28.371	28.6727	31.5968
GL50803_10885	802.946	694.707	617.816	555.988	416.895	477.098	420.15	400.058	490.198	535.006	650.436	603.187	361.894	318.249	291.833	574.018	606.604	475.971
GL50803_10889	78.098	96.4358	83.4686	74.5777	82.7767	89.1487	78.7875	83.8556	82.632	77.8898	74.3787	77.0546	66.3944	66.393	71.3951	53.6371	56.491	62.7375
GL50803_10890	15.6002	16.7379	14.9594	18.9382	16.7926	17.0365	23.2704	27.0101	14.6986	16.5166	14.2726	17.452	18.679	19.6102	20.3736	16.7665	13.8408	16.2544
GL50803_10892	80.0905	78.7109	80.3041	95.821	87.705	95.3098	77.9954	72.4694	81.7981	98.0444	98.6105	98.7946	74.6715	77.0693	74.9802	68.2689	65.1031	62.9004
GL50803_10893	70.468	94.6333	79.4822	52.2948	49.5869	59.4907	60.8727	67.2471	54.1035	51.587	57.6514	50.941	52.9827	51.1942	54.7814	36.2885	43.8805	52.8024
GL50803_10898	7.92157	7.98267	9.45238	14.5087	20.2911	20.0298	11.8426	10.7441	10.7721	19.4634	17.2884	17.1518	14.2969	16.4963	14.0779	11.7986	11.3119	13.3228
GL50803_10901	80.4793	109.654	98.7979	82.8942	102.49	101.92	112.354	111.208	114.427	99.5724	106.15	98.3658	105.036	93.0466	104.666	72.8487	74.672	91.5329
GL50803_10908	134.618	128.195	123.169	104.228	116.697	118.532	88.1032	76.7499	92.3964	107.903	116.951	112.516	89.057	87.9309	84.074	84.7637	89.7773	80.6532
GL50803_10911	188.125	169.052	169.691	230.558	259.799	256.396	143.281	126.832	144.867	301.628	348.398	307.747	211.621	198.549	173.438	321.163	308.291	280.592
GL50803_10912	31.8321	27.2527	28.1927	20.249	14.9673	18.8075	16.1422	15.8808	16.6446	12.2601	12.5893	13.2069	15.0937	14.4204	13.5096	9.97449	13.1915	14.3326
GL50803_10919	1443.72	1399.63	1545.79	1533.36	1712.63	1473.27	2088.83	2179.56	1934.9	1266.97	1257.28	1308.56	1650.87	1843.88	2201.66	1081.63	1106.75	1564.89
GL50803_10924	42.1836	34.7632	38.426	38.8708	38.2701	37.8645	42.5053	45.6305	37.2852	36.9986	33.4546	33.8749	39.394	37.3669	35.5445	36.3273	36.5329	32.802
GL50803_10932	55.4996	60.6855	54.7005	58.1254	57.0097	61.536	63.211	73.1115	64.667	44.5293	55.898	50.4693	48.9548	59.1643	61.1646	42.5759	50.3054	54.7243
GL50803_10939	91.2196	94.7191	92.2223	106.623	102.368	97.1307	118.766	116.602	113.211	113.251	101.276	105.955	88.8357	101.239	107.377	121.79	115.887	111.761
GL50803_109417	0.741129	1.45061	1.41416	1.02375	0.69878	0.990513	1.01077	1.6022	1.32427	1.53961	1.67624	1.66201	-	-	-	-	-	-
GL50803_10942	1.26356	1.15877	0.821946	1.40116	1.18644	1.27213	1.54633	1.24135	2.22391	1.41882	1.82352	1.11487	1.63773	0.926759	1.09301	1.16434	1.33282	1.6287
GL50803_10943	146.04	146.055	146.809	134.314	139.724	141.88	183.54	190.791	189.943	129.221	128.239	127.725	143.788	145.427	155.376	164.067	167.384	171.858
GL50803_10946	52.7295	46.9948	48.4126	61.6961	66.1058	60.239	69.6226	67.6752	71.0955	47.7671	52.5665	50.5979	48.1138	46.6345	45.9937	54.8015	59.1908	63.7799
GL50803_10950	16.6207	30.0423	23.2611	23.0513	30.4518	27.5129	32.6238	35.9565	45.8333	21.4643	19.0067	23.3694	14.7838	19.9439	25.6638	13.4287	15.8571	18.1763
GL50803_109523	1.26356	1.26907	1.88349	1.80794	0.821683	0.723117	1.80355	2.14283	1.24713	3.62928	2.91799	3.92906	1.46023	1.51988	1.56431	3.12469	3.23807	3.22222
GL50803_10969	678.437	795.349	744.149	815.925	922.408	880.611	855.121	866.722	870.347	678.78	728.953	695.893	709.181	743.705	831.559	634.253	673.62	738.029
GL50803_10971	55.4049	58.1533	60.854	55.3895	68.7959	69.8173	64.2259	57.6151	70.2737	78.1081	76.2404	66.4136	69.977	71.766	65.1869	77.5421	68.0367	57.5898
GL50803_10976	115.616	109.74	111.538	113.403	136.805	160.039	138.076	117.843	144.554	183.61	185.754	175.763	162.578	181.311	157.305	156.991	157.717	140.557
GL50803_10978	39.5593	40.0421	36.0423	29.9667	30.391	27.014	36.8857	38.7388	39.7523	29.3951	27.949	26.9713	31.8693	36.1807	33.5771	28.0993	30.7574	26.7107
GL50803_10979	18.2245	18.6262	18.7815	13.876	15.1194	17.3857	20.2532	22.0875	23.3163	19.1723	19.2171	18.181	21.1577	18.7947	18.5811	16.029	17.2925	18.9581
GL50803_11007	12.7829	14.9804	15.1111	14.6855	9.80209	11.3828	14.0007	14.7794	14.0256	12.0935	13.4071	15.9203	15.2955	14.1564	14.5007	7.34308	8.34686	10.4168
GL50803_11034	109.93	146.091	130.484	104.816	132.79	124.419	160.592	158.166	147.195	151.523	166.887	143.647	145.271	134.38	155.644	164.249	142.543	164.336
GL50803_11039	144.143	153.387	148.69	115.663	142.524	144.274	146.411	141.472	144.554	142.465	148.617	137.686	134.382	124.593	138.637	166.733	170.498	178.505
GL50803_11040	31.2975	42.4026	33.8642	35.2097	46.5752	41.2319	67.6614	64.2936	68.4894	109.359	87.9499	112.259	65.819	59.8686	71.3514	98.7358	102.49	149.547
GL50803_11043	4228.95	3865.46	3998.97	6192.3	6793.29	5546.42	4331.73	4653.02	4146.96	8977.67	7100.8	8986.24	5484.75	6062.6	6165.86	3406.97	3673.32	3902.62
GL50803_11044	141.762	177.808	168.252	200.863	263.784	266.448	211.395	232.433	217.352	224.283	200.482	227.648	153.017	172.192	197.309	172.982	160.964	185.248
GL50803_11052	14.3366	15.2787	15.617	16.8591	17.0056	16.4878	13.917	14.9391	16.853	16.553	15.5701	15.0936	11.3313	14.5686	12.6351	11.8762	11.927	12.0198
GL50803_11054	50.6884	41.2009	47.0153	45.8314	49.8607	52.6561	50.1238	45.2452	57.3004	67.5943	70.5563	67.7069	53.7352	51.3795	48.136	51.7742	54.5089	56.0273
GL50803_11055	43.4472	40.1279	40.974	52.9275	57.9224	59.2163	49.2186	46.829	50.3159	46.7485	46.3946	47.6392	39.0842	43.224	45.3379	49.8724	48.1524	47.4277
GL50803_11078	9.08794	10.5577	10.1921	10.8477	12.6249	11.973	10.598	10.4017	12.44	12.2965	12.4841	11.3631	7.83454	9.82364	10.0119	9.93567	10.2183	9.18586
GL50803_11099	126.405	123.774	133.648	97.2674	102.794	99.3257	152.332	141.643	158.002	83.4196	90.4046	79.3701	119.333	125.594	128.363	80.8438	78.9439	83.2591
GL50803_11100	196.29	139.868	165.006	170.715	154.45	169.492	132.306	125.12	151.33	170.004	160.33	147.034	147.617	151.062	125.39	162.386	149.276	114.074
GL50803_11105	381.596	315.015	336.094	254.242	282.189	275.428	351.96	295.014	334.594	208.967	232.324	196.431	283.858	272.171	265.688	267.797	254.979	245.152
GL50803_11107	164.506	144.504	146.964	142.376	170.208	167.996	163.534	145.153	150.531	161.309	182.387	164.529	175.591	171.191	167.317	166.578	165.919	172.121
GL50803_11113	17.3103	24.9935	24.9724	18.182	19.4292	18.8878	25.0457	26.5658	31.3053	22.054	19.8224	20.8669	18.9003	22.663	25.3617	16.1761	16.7993	16.5837
GL50803_11114	25.108	20.6781	25.7992	19.2853	18.1044	17.8662	24.3766	25.9096	23.8511	22.6692	18.7448	17.5103	18.7214	20.0525	23.6102	16.9663	16.4815	15.1033
GL50803_11116	91.9486	90.2128	86.5098	57.4926	59.0784	62.7333	81.3144	81.9294	80.9641	58.6447	64.1389	51.4984	72.5912	72.4355	76.8602	53.3266	54.2697	56.125
GL50803_11118	3578.36	4058.5	3687.54	3314.59	3515.38	2811.38	3121.78	3301.19	2514.13	3770.98	3387.37	3982.01	4100.92	4141.39	4147.96	1768.98	1967.24	2630.48
GL50803_11125	221.901	199.266	194.924	149.833	132.151	135.544	170.474	177.514	153.936	210.35	216.543	210.539	155.717	140.274	136.101	172.671	204.366	220.33
GL50803_11129	363.469	334.328	357.218	415.33	444.396	416.035	386.13	400.272	347.451	305.047	314.417	306.846	347.685	292.226	316.054	430.727	404.357	404.504
GL50803_11131	188.514	176.434	186.417	176.907	214.654	207.681	292.483	268.646	265.965	220.427	236.181	217.357	216.933	226.945	237.838	316.234	292.913	303.524
GL50803_11139	43.6902	51.8874	49.9743	53.9671	62.1814	66.0508	64.9082	66.391	66.3002	106.485	102.748	93.6919	75.4683	69.3586	69.078	120.16	106.728	104.009
GL50803_11143	9.08794	15.6649	10.2743	8.36174	9.09601	10.7008	10.4094	10.1021	10.6678	10.1137	10.5905	11.4917	9.69358	9.63829	10.5803	8.03392	10.7309	12.5736
GL50803_11148	0.0485986	0.0429176	0	1.35596	1.09517	1.17235	-	-	-	-	-	-	-	-	-	-	-	-
GL50803_11149	192.305	214.502	160.978	89.1768	102.246	115.938	114.919	115.146	100.25	194.524	235.585	227.519	144.873	107.801	104.36	200.965	270.255	363.07
GL50803_11151	91.5598	92.6591	83.1809	61.3797	73.4677	71.9874	80.6732	74.524	75.9603	108.267	118.003	109.043	77.1503	69.8776	76.8164	98.076	101.807	117.169
GL50803_11152	117.366	138.28	122.1	108.386	127.861	129.657	163.157	162.446	154.666	196.198	178.565	186.097	159.037	153.471	168.673	161.688	151.326	170.916
GL50803_11153	22.4526	25.7935	24.9461	24.362	26.4971	26.5151	32.6993	38.7816	34.2273	40.673	36.5055	41.3359	29.7004	28.7666	34.1455	32.7567	29.7321	38.079
GL50803_111573	8.40756	6.73806	9.20579	8.67813	6.57103	5.41278	6.8642	8.43265	7.99217	7.85811	7.46943	7.41817	6.3296	5.33813	6.38315	5.97693	6.76662	7.03598
GL50803_11164	362.254	349.177	326.395	227.53	191.594	189.771	189.331	188.001	176.835	270.086	289.239	246.686	214.454	179.495	169.416	251.962	246.332	252.22
GL50803_11165	235.412	177.679	190.609	182.105	183.411	193.089	123.971	121.567	131.94	305.12	331.776	278.717	160.099	174.861	147.293	230.694	210.62	210.819
GL50803_11170	90.2476	95.5775	85.8523	98.0357	80.0083	98.4277	78.976	90.6616	82.0761	131.914	117.021	126.666	92.7751	81.4065	74.6304	77.3896	75.5264	70.3598
GL50803_111732	49.6979	37.0053	35.1809	62.1594	43.2678	8.56591	37.5404	49.4864	17.5713	19.6675	15.6115	42.0254	34.4206	31.4549	34.3081	28.4614	26.9082	24.5344
GL50803_11174	21.2813	23.4991	25.214	29.2489	23.4181	25.6366	21.4529	23.1975	27.3165	22.2348	23.2608	25.4803	18.7046	18.4273	15.47	19.3889	19.2681	15.0541
GL50803_11177	36.3032	32.9414	35.8804	48.0393	48.2788	48.3074	35.7093	33.5765	31.5444	47.5055	45.4864	48.4822	41.4243	42.3788	39.3836	32.9197	33.6916	33.9118
GL50803_11178	147.4	146.649	148.526	142.647	154.085	150.71	143.243	137.833	129.195	142.428	153.456	140.474	149.387	140.979	148.124	110.69	117.561	135.312
GL50803_111801	2.47853	2.14588	2.13706	2.48592	1.94697	2.59414	2.48922	2.73954	2.81463	3.71077	2.87555	3.38749	2.25741	2.40957	2.36089	3.29895	2.93904	2.89908
GL50803_111806	25.6343	29.917	26.9467	30.6853	23.5872	30.1841	21.5623	23.0845	20.9527	29.2842	28.6773	33.0302	25.9137	27.4532	22.2991	20.6608	20.6098	18.6271
GL50803_111809	75.8138	68.5823	66.7831	63.8656	62.729	63.9556	78.184	79.9175	79.8174	57.3351	53.0224	58.9166	59.7992	70.4337	66.0175	57.9452	58.8833	55.6038
GL50803_11186	355.013	309.65	302.147	285.339	262.78	279.344	257.596	266.42	265.097	321.746	307.018	292.053	235.567	225.573	226.077	191.495	212.294	215.086
GL50803_111869	156.35	155.147	147.457	159.291	143.17	161.238	159.423	152.729	189.564	109.63	115.72	107.542	147.218	164.555	159.579	89.5763	91.3835	81.4024
GL50803_111871	36.6506	38.9486	42.8423	48.2951	35.9825	35.8338	37.012	37.8181	38.6536	24.6297	26.3885	25.9615	34.5583	30.6157	29.6703	13.3615	15.3226	16.7919
GL50803_111873	49.5857	55.3637	49.0233	137.982	123.446	147.648	11.7789	12.5882	11.2867	303.48	289.217	338.082	8.2391	5.87157	6.36042	67.2707	84.6467	91.5388
GL50803_111874	84.7798	75.1736	76.9493	231.003	185.464	217.696	19.5049	26.3133	20.2157	436.44	390.419	504.378	9.26511	8.72414	9.8882	99.9117	123.559	142.53
GL50803_111886	92.4346	105.921	97.4828	122.127	111.373	136.442	110.318	111.208	123.809	143.119	145.952	144.59	113.446	118.996	106.634	140.38	130.89	106.419
GL50803_11190	43.3014	55.7499	50.6319	40.0459	49.4044	48.7649	60.8349	58.1724	61.2269	61.155	58.1774	56.4724	45.1482	49.3406	55.0875	40.8294	41.7617	42.9977
GL50803_111902	6.31782	2.82526	3.88945	3.36187	3.3208	0.477671	7.63699	11.0035	2.54047	2.11441	1.58646	3.25156	6.37917	6.08769	7.14432	5.11571	4.92152	3.69682
GL50803_111906	52.7932	53.3242	58.8871	50.4502	39.6276	39.7834	47.1556	51.1237	45.2343	59.9774	55.1493	59.2309	42.966	53.3995	49.6662	29.6479	32.4418	38.079
GL50803_11191	44.7107	39.4413	40.0699	43.481	45.7234	42.0301	44.2024	40.1514	40.2736	40.0545	40.7136	40.2211	37.3136	35.3651	37.9492	36.5214	36.1912	32.5088
GL50803_111911	71.473	72.7393	72.7274	100.745	73.1127	28.0442	108.884	125.021	72.3371	129.34	104.532	179.593	84.7644	98.8448	92.7394	72.8758	84.5226	95.5183
GL50803_111933	3123.43	3860.01	4255.15	281.737	236.777	152.446	459.133	552.14	364.074	1244.18	733.826	1220.08	1012.09	948.153	952.165	397.956	455.507	524.005
GL50803_111935	27.4762	19.082	24.3054	21.327	17.809	4.52029	27.0642	27.7832	15.5434	31.6391	22.1432	39.9106	27.0933	27.9244	32.2939	27.1915	26.1308	32.0828
GL50803_111938	24.8378	20.1301	23.1156	16.7587	13.2059	9.97647	11.1822	12.2671	8.22012	22.9937	24.579	27.2817	8.69058	8.17068	8.04802	28.6664	30.6128	27.7843
GL50803_11195	3.11031	2.87548	2.30145	1.76274	2.64666	2.54425	2.33835	2.18307	2.71039	1.96453	2.77035	1.84382	2.21315	1.55695	2.18601	1.24196	1.36699	1.66127
GL50803_111950	262.19	339.993	322.573	388.256	300.49	361.085	260.123	283.5	310.791	388.54	414.536	443.418	225.121	229.465	207.496	252.001	254.773	233.23
GL50803_11196	1.06917	1.37336	1.4795	2.12433	1.88613	2.12021	1.28232	1.36977	1.59843	2.98317	2.31447	2.78717	1.59347	1.92766	1.13673	1.20315	1.26447	0.749202
GL50803_111967	79.4587	84.8481	86.9208	113.358	121.108	137.914	97.796	95.1134	105.74	137.08	135.607	135.8	96.5374	104.575	104.579	90.469	81.8146	74.3338
GL50803_111973	356.071	355.327	338.637	213.397	197.253	177.003	289.995	293.198	305.162	226.637	241.265	227.108	316.18	241.791	260.699	116.933	125.016	142.841
GL50803_111987	1260.35	872.812	980.006	1314.74	1226.52	585.781	1128.74	1136.29	908.09	747.682	648.568	772.862	755.152	987.737	1076.01	576.716	527.232	577.327
GL50803_11200	53.2155	53.3036	50.3442	46.7353	45.3583	51.2842	45.9374	41.6068	45.1384	56.3528	53.338	50.0834	43.3334	43.5947	42.7584	39.6263	40.4972	37.4601
GL50803_112008	5.74241	5.90589	5.98582	8.02953	8.56272	7.14486	7.96285	7.64289	6.68944	30.1206	27.4314	30.4368	5.78782	6.06286	6.68439	14.8919	10.8809	10.4673
GL50803_112009	2.14757	2.17978	2.06802	4.13386	3.51094	3.61633	2.31233	2.481	2.59815	7.82791	9.27857	10.4095	1.58196	1.39496	1.68979	11.2471	8.28808	5.76918
GL50803_11201	9.42813	12.1028	11.7127	13.4692	11.6818	12.4469	9.99458	11.3434	9.93808	10.7321	12.8348	12.0492	10.446	10.2685	9.83705	6.67553	7.27924	6.02619
GL50803_112017	37.2465	6.2003	10.5242	15.6446	10.155	0.493136	30.3402	48.0982	3.63331	7.75369	3.56744	17.9927	33.8691	19.5972	22.296	17.5105	15.96	9.35851
GL50803_112018	14.4129	2.62184	4.19398	7.11607	4.31285	0.21252	5.74745	14.4404	0.398566	2.77035	1.35677	7.7805	12.1559	7.68394	7.65629	6.37785	6.26459	2.7538
GL50803_11204	34.5536	38.025	39.7	46.4641	61.7555	57.6947	47.9363	45.4164	52.1228	54.934	49.8313	41.9362	37.9776	40.9627	42.19	30.9325	28.4676	30.587
GL50803_112048	6.08066	6.91316	5.77129	22.9803	22.0747	19.8871	12.0689	12.5227	9.55029	44.4099	33.8649	50.1974	12.9053	19.1398	21.7875	13.9864	15.081	21.765
GL50803_112059	12.467	12.5285	15.3013	24.9993	19.0332	22.6217	13.0982	17.5806	15.9155	22.3028	19.2603	21.8986	15.4721	17.4761	13.4204	13.6095	10.5918	9.48424
GL50803_11206	74.9877	71.7582	69.7421	55.2327	56.523	56.5224	58.2703	53.8063	58.3776	66.5392	68.9081	63.2903	53.1598	54.1598	50.9778	47.5049	49.7586	53.6494
GL50803_112060	2.44645	2.37463	2.83571	2.22829	2.45349	2.60761	2.57521	2.82643	2.93834	2.4542	2.13352	2.18686	2.43136	1.78902	2.62977	2.10008	2.02657	1.85672
GL50803_112063	204.26	193.41	183.291	154.197	141.37	146.455	195.431	201.704	173.6	145.404	150.367	149.239	190.356	157.19	152.806	194.312	182.268	150.825
GL50803_11207	120.427	119.44	109.894	110.194	133.002	130.406	113.712	106.842	109.215	116.526	124.455	110.887	105.877	104.094	99.4635	107.119	106.557	114.628
GL50803_112073	23.7438	25.5918	28.6744	28.895	22.524	7.7031	30.2655	32.428	22.7652	40.2659	35.322	45.9635	28.6841	30.7276	32.9983	35.8821	39.9747	39.153
GL50803_112076	383.128	364.562	348.319	395.057	327.631	352.798	403.212	436.523	470.846	370.942	380.636	417.974	339.542	372.181	340.193	334.973	369.587	317.22
GL50803_112079	1591.11	866.151	1050.32	1103.02	1030.98	88.7446	1432.01	1668.44	297.816	1010.16	622.311	1873.31	3060.41	2267.15	2133.01	2254.7	2621.4	1839.04
GL50803_112080	12.3829	7.89211	12.5051	17.4738	9.33299	3.34819	4.64955	8.24345	1.82221	7.53469	5.17705	8.32722	8.50291	7.33363	7.23045	9.13267	9.29932	7.01513
GL50803_11209	115.325	143.388	118.319	105.584	112.59	109.627	118.011	111.85	127.11	166.985	141.183	158.655	113.977	117.587	121.586	83.2113	88.3762	105.735
GL50803_112103	5603.08	5340.36	5400.64	2944.96	2361.55	2050.47	3871.98	3866.56	3186.37	4067.3	3800.89	4410.81	7360.13	3651.36	3619.29	3960.38	5397.71	6359.61
GL50803_112112	148.663	123.688	136.402	171.483	204.341	213.144	159.989	143.954	166.341	215.443	246.631	194.631	192.499	193.396	183.931	247.15	238.199	209.614
GL50803_112113	88.6167	58.8572	64.7759	175.796	155.293	137.779	49.1564	56.128	40.1808	850.648	1182	906.151	78.9704	77.0159	83.468	999.764	1024.14	839.659
GL50803_112114	154.884	170.812	159.458	158.105	152.594	191.118	155.538	144.297	167.87	170.077	181.476	169.76	141.995	138.495	117.083	230.034	232.15	199.06
GL50803_112121	314.676	360.379	355.861	376.414	325.783	372.983	299.724	283.97	396.828	239.709	281.103	269.841	293.552	244.182	225.99	323.802	350.429	295.316
GL50803_112125	24.7367	23.6476	25.8502	27.8875	24.5805	10.4763	34.1324	41.2643	23.6985	29.1405	24.863	33.8749	38.0661	35.328	37.1622	29.9235	32.2952	40.6523
GL50803_112126	83.2373	37.7353	54.3721	57.2241	36.4506	8.26933	135.803	166.831	48.3053	35.7722	22.3746	56.2971	75.2691	75.4004	86.1512	50.9021	49.0013	41.2028
GL50803_112135	508.622	455.236	378.564	296.804	171.767	175.462	89.344	104.402	82.3766	630.682	885.978	897.414	133.61	122.569	126.275	68.5309	109.099	184.986
GL50803_11214	229.191	234.244	219.829	176.952	176.353	196.481	173.83	164.073	168.565	195.543	201.99	167.316	138.189	133.268	119.4	131.298	130.172	126.094
GL50803_112178	1.01863	0.142057	0.64194	2.78288	1.33246	0.935886	1.15258	0.719557	0.421847	2.06239	1.98729	2.52389	0.143854	0.582375	0.107989	1.09098	1.26447	1.25442
GL50803_11218	1.99254	1.84546	2.63023	2.84751	3.22467	3.11796	2.30064	2.3971	2.64089	4.03819	3.82238	3.43037	3.23119	2.81735	2.49205	1.86294	1.98214	1.23781
GL50803_11220	106.723	117.766	99.6609	86.7361	100.999	101.795	91.2713	93.5724	90.8327	109.832	112.743	109.086	90.2964	89.6732	97.0589	74.5564	83.6942	93.4548
GL50803_112207	129.691	84.391	86.5213	240.753	150.267	41.8053	35.1904	36.7325	17.269	103.745	137.961	152.483	35.3236	35.8537	39.3919	71.6106	75.6436	60.3192
GL50803_112208	439.613	444.499	494.009	477.446	493.957	446.806	282.284	293.945	266.477	447.397	597.375	488.011	311.811	282.443	250.53	622.291	676.906	592.936
GL50803_112210	26.1947	35.7503	32.8367	33.6278	44.7195	40.3339	33.6421	37.1978	34.0536	45.2569	55.3369	45.0236	39.4383	32.4736	37.6868	54.1417	50.5104	58.796
GL50803_112235	34.8943	42.8798	41.101	29.8767	26.8934	31.9533	36.435	39.0389	37.9138	28.9597	33.9147	31.3488	30.2772	26.0245	26.4079	26.7817	29.8035	36.2236
GL50803_112250	2.81872	4.29176	3.0412	2.93791	3.37678	3.39234	4.14869	3.16759	4.23932	2.47385	2.59501	3.21597	2.12462	3.03977	2.66693	1.59126	2.25554	2.60592
GL50803_112258	126.842	114.719	127.073	135.46	130.143	146.369	132.532	115.232	158.419	166.403	177.513	168.045	128.628	127.04	109.781	152.683	145.311	106.126
GL50803_112295	50.8342	51.7586	54.2484	58.8938	46.5144	53.9033	46.3899	47.9847	49.5862	72.2145	68.1016	73.71	50.0171	50.3045	43.764	45.6808	43.2312	38.2093
GL50803_11230	45.6827	47.6385	50.7141	50.9388	59.1392	59.9646	62.7207	63.6087	68.6979	59.2996	58.0722	58.2734	55.1959	62.9455	61.2083	55.3448	56.7302	63.0632
GL50803_112304	3153.7	1834.41	2160.73	1576.37	1019.67	251.689	1289.33	1838.82	345.024	725.356	647.074	1235.43	2474.91	1637.63	1696.37	1591.71	1491.45	1341.63
GL50803_112305	4.07013	2.60081	1.93486	2.50084	1.80855	0.649533	1.82279	2.77721	1.17207	9.75788	8.65647	15.1721	2.59425	3.07684	2.51829	6.24046	5.69148	7.33925
GL50803_11231	9.13654	12.1457	10.6031	7.32217	10.465	5.73704	11.2769	13.8261	15.0114	9.05865	8.38119	8.27576	6.63944	9.60122	8.30684	5.74406	7.00584	8.20864
GL50803_112312	3826.76	2222.2	2620.07	3432.13	2473.65	559.055	5177.95	6988.92	1506.9	3800.55	2565.76	6425.82	6602.84	5582.82	5928.04	4609.16	4792.04	4978.01
GL50803_112314	3.35185	3.81838	3.06421	2.28614	3.32902	1.89173	0.505386	0.766643	0.966357	2.12023	2.33165	1.91629	1.02601	0.523804	0.887083	3.84775	4.75065	3.4333
GL50803_112315	1.08764	0.905561	1.34265	1.49607	0.944585	0.897473	1.17106	1.65699	1.10709	2.11368	2.70197	3.04145	1.95465	2.59048	1.80696	2.29918	2.23025	1.79678
GL50803_112331	13.2805	10.0225	11.2615	15.965	16.1437	12.2698	12.5023	13.0184	9.76712	33.5967	48.6337	36.0755	10.7382	10.7789	11.4879	20.5668	21.7684	19.3753
GL50803_112341	31.5206	30.3376	31.1024	44.9884	50.1336	31.9975	33.5543	40.7156	23.7548	26.994	26.6802	40.1109	57.853	35.1034	35.1572	66.2127	58.6782	47.0153
GL50803_112348	93.1635	88.6677	96.5786	98.4425	96.5576	91.7179	143.205	146.737	142.504	133.479	137.851	131.769	101.185	87.1524	105.322	140.031	128.908	144.726
GL50803_112359	4.08228	5.3647	5.42484	3.2543	4.89785	4.68941	6.10989	6.29238	7.50569	5.6753	6.90834	5.61723	3.36398	4.15188	5.24643	4.11399	4.30603	6.15648
GL50803_112368	13.2475	3.20251	6.40214	10.3627	7.63334	0.480166	26.2718	33.9168	3.74485	6.15297	3.15855	15.338	18.9857	15.7249	18.2974	17.7045	15.7355	14.4821
GL50803_11237	30.3741	36.437	35.4259	41.1759	45.6321	48.8646	48.2757	42.5057	41.6288	56.5347	54.9862	49.3115	50.3269	48.7475	49.2727	74.4787	69.4091	73.1286
GL50803_112408	102.057	97.8092	106.278	114.307	110.582	129.408	99.5687	97.8101	108.554	122.128	135.35	120.149	134.736	128.671	117.083	103.121	104.438	98.0803
GL50803_112416	82.7148	87.6806	85.4824	64.182	69.3	70.5158	62.0418	60.6123	61.7134	80.582	72.7305	73.2812	82.1077	74.6968	72.1821	49.9889	57.3112	56.125
GL50803_112428	54.1875	55.7499	56.7554	58.6226	58.2266	64.1302	65.7757	65.9202	75.6476	70.3955	73.7825	67.9213	64.0484	61.4997	59.2409	56.121	59.8743	60.6853
GL50803_112432	216.95	212.561	207.818	183.685	151.882	154.44	171.674	185.052	156.275	175.871	178.713	191.595	227.61	197.497	203.842	391.017	397.665	346.035
GL50803_11244	45.6341	43.9047	39.0013	38.7352	37.4488	39.3861	46.918	45.6305	41.0033	42.8558	41.2747	36.1904	42.6252	40.2955	37.5557	55.7329	60.8996	65.2131
GL50803_112445	7.38699	7.25307	6.98654	8.58773	5.78007	1.44673	7.09049	8.34703	2.32815	4.47475	3.61198	8.57592	8.36569	8.56325	8.87521	8.11155	10.1158	8.20864
GL50803_11245	52.5351	62.7455	50.8374	48.9049	58.9263	60.5882	67.85	64.422	72.6245	58.4628	54.2147	51.3698	59.8435	59.2384	59.5032	69.9766	74.7404	86.1582
GL50803_11246	67.2605	84.9768	77.2629	82.4874	96.7401	90.8947	124.084	119.94	114.531	87.858	89.9838	90.3902	119.333	111.471	117.039	120.781	117.151	141.339
GL50803_11247	1820.12	1231.01	1499.85	1837.73	1785.86	606.081	2299.17	2458.99	1318.92	1334.2	1072.41	1597.78	2010.78	2225.85	2595.28	1783.88	1814.75	2467.09
GL50803_112473	44.8113	28.2338	34.6458	32.7297	20.776	6.10546	64.1215	75.4332	23.579	32.5013	24.2984	57.7357	45.1694	48.4495	50.5349	26.5337	26.6342	19.9727
GL50803_11248	56.9576	59.9988	61.3583	68.2499	67.8702	68.5951	63.5127	62.0677	69.1844	65.9208	63.1921	60.3316	67.8551	68.3577	63.8315	77.8165	72.5874	79.1874
GL50803_112489	104.584	93.4316	95.1402	114.804	86.9748	102.593	82.3704	87.9649	101.987	95.6797	101.065	98.1943	77.9027	76.402	64.8371	120.625	121.628	102.706
GL50803_112518	231.31	201.336	203.885	198.256	171.877	160.685	156.907	160.276	149.772	229.628	216.368	231.61	183.69	203.655	192.766	157.358	151.331	142.021
GL50803_112519	98.8646	44.1845	49.7125	70.3557	58.0599	8.03461	87.9636	136.128	24.3021	25.0706	15.4407	51.7557	111.725	63.1846	88.3997	61.2593	52.0609	38.3187
GL50803_112550	196.123	207.973	200.643	193.19	224.377	215.27	217.719	222.538	197.376	187.253	189.588	183.679	315.937	281.245	297.749	185.297	181.538	210.07
GL50803_112553	5.44159	5.72349	4.25686	3.6073	3.35883	3.30554	6.3426	7.47338	5.36552	6.3265	5.87665	7.85554	5.38547	4.18079	3.81197	5.47394	5.51787	5.41608
GL50803_112557	205.086	155.061	156.499	171.348	179.73	148.29	196.497	211.544	157.029	186.448	214.194	211.053	217.597	171.525	169.809	226.114	205.22	205.868
GL50803_112572	24.8825	23.6905	25.1926	33.7633	32.9464	35.2205	23.0064	25.0411	21.5441	37.3624	37.768	37.0051	29.7889	34.4013	29.1177	24.878	27.0323	24.9191
GL50803_112579	7.67858	11.3302	9.65786	8.31654	10.3129	12.7712	7.8448	7.57654	10.3551	13.206	10.4151	10.5055	8.32143	10.1202	9.83705	9.39232	9.12468	8.1435
GL50803_112584	5.14805	4.37116	3.83027	4.54698	3.75279	2.06359	2.61481	3.17573	2.17317	6.42073	5.59892	5.74587	3.81237	3.05867	3.09496	6.8921	7.56118	7.45553
GL50803_112604	37.1128	34.6109	37.7306	52.9474	49.4908	47.3359	49.0866	52.3607	43.967	29.7106	33.1713	32.8561	50.3252	52.3411	55.2042	39.2731	43.3433	47.8932
GL50803_112630	33.9228	30.4912	25.8971	42.9622	33.6123	33.1364	18.0178	16.2626	16.8569	37.636	37.8213	35.5712	14.9494	12.9175	11.895	18.5541	25.6592	33.3421
GL50803_112633	80.9774	75.2689	70.1325	154.303	108.283	101.927	52.3377	54.2943	51.7816	96.6267	92.401	105.341	51.8443	49.9797	53.2438	52.1848	65.0501	67.59
GL50803_112647	209.15	176.711	199.462	220.645	191.944	155.386	199.759	216.517	145.023	192.061	207.352	206.328	154.819	154.367	179.016	155.39	169.099	190.681
GL50803_112673	53.4342	57.852	44.6271	30.5976	18.1017	14.7517	10.9058	10.5776	9.38628	88.1981	154.755	116.636	27.4988	13.5829	12.622	69.7259	69.2215	89.8192
GL50803_112681	428.165	418.42	369.403	178.239	139.392	158.81	307.983	329.723	275.933	362.561	370.747	355.91	304.493	264.216	232.478	354.914	334.084	357.237
GL50803_112682	32.7783	30.8294	63.416	27.5237	13.2716	13.9607	77.0288	102.216	48.8095	54.4217	47.9695	48.6491	58.3518	75.6028	118.501	50.2532	57.558	55.423
GL50803_112692	1.84578	2.48622	2.48104	0.846118	1.17488	1.00199	1.64929	2.39753	1.37153	1.15398	0.603516	0.874315	3.90222	4.35503	5.44011	0.582168	0.441539	1.09416
GL50803_112693	212.286	153.5	152.046	699.274	416.056	125.847	66.8913	72.3247	29.7455	85.1891	123.169	126.738	97.0562	95.0458	103.057	134.807	150.748	132.856
GL50803_112695	21.1652	10.2028	14.0684	15.3259	13.8128	2.44922	15.7326	20.1185	5.73143	16.6646	11.6912	26.9537	20.1945	15.6126	17.6018	13.1015	14.6104	14.1032
GL50803_112696	0.420864	0.469948	0.311518	1.20047	2.19947	1.5944	0.362822	0.319328	0.253317	1.23802	1.77899	1.48492	-	-	-	-	-	-
GL50803_112716	2.18694	1.41628	2.17816	2.62152	1.94697	1.54651	2.03663	1.88343	1.91117	3.31059	3.75225	4.28796	1.46068	1.85352	1.83625	1.55245	1.74292	2.21503
GL50803_112718	34.019	33.0465	36.2478	40.9499	46.0276	47.9168	34.7359	36.8126	41.6635	65.0113	65.8923	58.5307	42.4924	38.3307	34.0581	51.3084	49.1093	38.9259
GL50803_112729	95.6421	102.659	107.716	91.2108	101.364	110.426	108.733	100.635	110.639	151.014	152.51	136.829	122.077	122.629	114.897	114.687	111.307	105.637
GL50803_112784	231.961	260.338	238.159	237.699	250.307	277.648	240.398	207.691	279.239	283.801	328.024	292.267	218.836	215.342	189.527	319.106	346.43	311.049
GL50803_112787	101.514	109.778	116.015	161.48	183.672	198.802	154.478	132.029	182.64	197.857	226.604	191.067	160.436	182.608	166.87	215.062	211.698	178.68
GL50803_112801	423.06	382.416	436.245	389.679	303.422	221.241	155.281	158.253	124.527	367.449	387.884	421.657	86.4406	99.1217	118.822	309.62	379.093	430.044
GL50803_112810	253.588	261.54	260.228	315.938	320.581	357.692	310.171	279.176	339.598	264.411	286.994	279.532	261.063	282.105	261.84	362.574	380.058	320.333
GL50803_112811	241.584	279.136	256.242	227.078	267.009	272.36	272.909	260.513	271.212	220.536	247.859	229.62	259.735	231.986	239.849	319.222	319.569	338.118
GL50803_112828	46.0146	43.3236	38.6323	50.8059	39.9512	33.9885	34.12	39.2426	28.285	55.8762	52.1619	60.3042	45.601	43.323	40.2047	60.8622	55.8359	48.5346
GL50803_112831	38.8449	21.2318	26.2936	32.4969	28.3677	16.3476	29.2585	35.9312	13.939	27.4954	25.5475	37.8237	33.4167	27.4562	29.192	44.8021	37.5253	32.1753
GL50803_112846	212.67	245.169	199.049	221.436	173.751	177.99	214.415	279.493	177.351	190.798	196.345	239.245	196.049	189.331	202.131	289.287	290.624	247.906
GL50803_112862	1.40936	1.7167	1.60279	2.03394	1.94697	2.66897	1.24461	1.36977	1.77218	2.40109	1.85859	2.61566	2.03609	2.33543	2.27345	2.79441	2.18719	2.31275
GL50803_112866	63.0431	52.0977	58.1917	71.3966	65.1919	19.481	80.9949	80.9174	44.0938	54.3202	43.3535	60.6403	67.987	80.7162	83.6504	54.1195	51.1816	61.6267
GL50803_112867	87.7881	39.3816	45.5477	189.082	120.52	60.7693	12.7685	18.9482	5.56637	42.9227	64.1235	55.5102	18.5679	10.7093	11.9925	54.0093	47.7829	42.7188
GL50803_11287	108.812	106.521	104.757	83.4818	90.0778	79.8946	161.271	159.578	151.399	90.1499	82.9703	88.332	122.697	124.186	142.615	66.6777	63.6677	77.9496
GL50803_112870	71.8774	73.7324	70.4819	69.8318	80.0692	72.636	118.351	129.572	130.828	74.7611	73.6072	76.2399	78.8323	84.6316	102.043	66.0955	65.3423	73.0635
GL50803_112875	66.7259	86.951	75.8245	91.256	75.293	94.1873	71.2444	75.7654	95.1763	91.2777	97.8741	99.0519	79.4519	75.1045	61.1209	72.5382	81.3361	81.7607
GL50803_112885	439.283	582.177	508.538	565.028	664.495	502.765	557.17	561.006	570.884	287.076	276.579	277.86	447.454	453.333	554.504	376.469	381.596	496.59
GL50803_112893	108.035	112.744	108.25	100.883	106.019	102.494	114.391	113.049	118.18	94.5883	104.362	92.1483	98.9719	97.2726	102.305	136.266	137.485	129.188
GL50803_11290	46.8491	56.0933	51.0839	82.6682	91.4164	100.149	58.9115	63.2234	66.613	72.1054	68.6276	68.007	72.4141	79.2935	72.4881	95.398	87.1459	76.386
GL50803_112914	61.7431	61.6121	61.6106	62.2226	52.8478	52.366	68.0537	66.0139	60.4371	72.2062	63.4337	64.1149	57.4329	60.3268	60.7882	66.2352	64.5067	63.4619
GL50803_112932	258.739	249.094	231.378	236.208	260.073	250.36	286.976	297.754	297.274	196.234	185.824	198.575	198.254	202.256	219.038	241.949	242.3	266.651
GL50803_112937	12.4131	10.1758	9.95541	15.5931	13.7392	11.936	13.6104	11.575	10.0507	27.6194	35.2585	28.7864	19.0154	11.5563	13.3578	42.8639	36.0176	42.9755
GL50803_112938	33.9826	33.2049	34.7515	35.0497	32.4283	29.1432	36.6134	38.7264	35.9408	55.6161	60.2492	60.9139	48.1116	49.3981	47.2012	44.4257	42.4735	41.9312
GL50803_112952	1.02057	1.7167	1.4795	1.03957	0.973486	1.74606	1.01832	0.770496	1.25095	1.20054	1.68325	1.50079	-	-	-	-	-	-
GL50803_112962	6.26922	7.38182	7.27422	6.2826	6.29723	6.53524	6.14761	6.03555	6.63697	5.38426	6.76807	4.84539	4.73613	5.63469	6.25199	5.12308	5.39963	5.01639
GL50803_11297	64.6848	67.724	69.4133	49.0405	56.9489	50.9849	80.9372	79.2754	80.6166	53.8062	55.7928	43.9945	74.4945	72.3613	76.1606	38.8112	39.0277	42.4113
GL50803_112978	155.273	161.07	157.156	140.161	136.775	138.387	169.342	154.442	199.561	167.021	188.664	158.397	165.145	144.686	126.745	190.912	195.036	160.72
GL50803_11299	613.46	572.306	554.526	570.045	512.814	556.194	500.332	497.783	590.135	566.729	627.116	522.188	639.466	499.004	460.942	354.618	415.054	344.34
GL50803_11301	475.586	589.216	566.403	687.245	703.83	192.041	718.101	802.428	520.012	634.324	480.638	660.646	619.548	723.131	862.425	485.257	506.676	594.41
GL50803_113021	64.3932	63.0889	63.8241	112.228	113.807	126.913	81.5784	81.7153	90.1725	77.5624	74.4839	75.8969	77.2831	85.0023	79.7894	85.3847	77.5427	75.3111
GL50803_113023	22.2582	23.6905	26.6721	41.8539	44.8716	48.8148	28.362	25.6404	30.1965	25.1387	25.9852	24.0555	32.4447	34.1789	34.6701	41.2563	40.7022	35.2451
GL50803_113024	75.0275	71.6754	62.3713	191.931	151.696	187.391	30.4277	36.8721	28.6891	83.556	111.261	87.5644	840.071	859.769	967.188	269.401	311.456	374.107
GL50803_113029	4.32333	2.67248	3.40368	2.90537	2.8584	0.281863	5.30807	5.97305	1.20369	4.53951	2.73108	7.67288	4.59847	3.13244	4.94957	6.53271	5.55444	4.96297
GL50803_113030	130.087	117.723	109.058	106.257	92.7096	91.7116	122.323	125.243	89.7027	100.064	100.911	102.788	144.193	123.12	119.786	162.656	149.005	144.38
GL50803_113038	238.716	224.73	224.014	337.215	227.282	161.81	133.225	166.435	101.602	204.131	214.603	247.174	242.225	173.55	169.021	207.108	222.37	190.989
GL50803_11304	2.47853	2.74673	3.32888	4.06787	2.52498	1.69617	3.65839	3.85248	1.91117	2.51023	2.03393	1.97246	2.65578	3.11391	2.88554	2.32867	2.93904	1.95444
GL50803_11305	29.0134	30.9865	35.1793	27.8423	28.9916	19.0819	46.8802	49.4829	35.8953	29.5043	30.4037	29.6298	38.9071	42.7421	48.0048	36.4437	31.851	35.7988
GL50803_11309	101.571	91.9295	90.3319	149.336	172.763	202.393	62.155	62.3673	72.2422	167.13	234.568	166.459	155.363	70.063	71.6137	360.712	461.6	532.226
GL50803_113093	78.0295	87.115	82.5271	169.029	140.979	118.029	18.9641	19.2598	17.9925	117.057	108.26	133.78	6.64519	8.34046	6.82298	45.2446	44.1102	50.3757
GL50803_113094	88.9403	75.3139	86.915	62.5309	59.2284	50.1687	69.1881	71.7194	61.859	87.6361	100.282	102.999	92.1957	88.9425	89.0332	94.1269	88.4978	86.823
GL50803_11311	453.444	366.858	387.204	423.544	504.312	456.634	443.966	417.54	406.404	403.382	461.209	415.968	525.794	512.363	525.128	488.362	456.639	479.052
GL50803_11312	12.2954	13.9053	15.3704	10.8025	11.1647	11.8482	15.0862	11.8571	15.8453	8.54933	11.1866	10.0767	13.8543	12.6039	12.3728	14.0109	13.089	13.7462
GL50803_113129	8.07903	9.0672	9.31306	9.03972	6.34865	5.23667	9.23424	10.406	10.5264	21.409	14.7397	20.7117	8.10764	11.077	13.9944	11.7062	14.3575	14.127
GL50803_113130	254.269	255.514	257.266	115.446	121.896	111.712	230.342	205.882	228.647	170.557	191.344	169.156	215.325	198.977	205.509	235.438	244.599	246.02
GL50803_113133	728.688	713.634	676.092	493.749	448.503	486.352	604.804	549.706	613.555	478.726	590.225	462.757	641.768	483.509	480.223	808.865	789.405	780.114
GL50803_113137	163.875	158.881	156.005	171.981	208.265	203.89	159.008	141.686	157.585	184.702	186.42	175.035	159.701	169.893	158.879	223.708	209.013	210.07
GL50803_113143	222.387	209.352	216.953	253.383	201.633	228.584	196.799	181.709	267.425	229.195	247.648	237.767	171.519	172.229	138.724	221.69	230.373	181.046
GL50803_113163	66.5194	58.158	59.1591	119.675	108.935	99.9917	71.1082	77.4708	70.9593	164.618	130.445	146.677	91.2693	102.68	115.661	189.614	185.131	188.004
GL50803_113165	84.5358	91.8187	88.5684	96.104	104.65	98.4015	111.739	108.845	109.999	87.5826	79.5487	82.5587	80.3253	90.2893	100.678	62.7927	64.4421	72.9507
GL50803_11319	56.3744	53.6041	63.372	49.2665	48.6743	44.0006	72.6021	77.606	74.6746	60.9731	60.8075	56.3867	61.7025	71.4346	79.3522	52.1623	49.5194	49.4799
GL50803_11321	268.459	241.24	245.474	266.581	278.539	294.909	276.265	250.368	320.034	308.467	356.884	330.988	287.222	309.537	287.767	347.05	352.719	329.16
GL50803_113211	1.70387	1.46006	1.72403	1.38579	1.0395	0.66874	0.977583	0.407507	0.634161	10.1293	11.7971	9.01715	0.773273	1.30858	1.97528	2.09775	2.51698	1.63782
GL50803_113213	40.2435	36.5096	42.2719	89.9113	80.0016	78.2737	40.4928	44.039	37.7745	104.31	103.907	117.651	54.9732	63.4652	59.1434	39.9092	47.4648	52.4168
GL50803_113219	107.938	125.749	123.292	90.7588	82.0466	101.645	93.0816	91.2181	116.442	142.756	137.851	141.245	91.3587	86.93	72.5319	95.1263	96.2022	81.435
GL50803_113242	40.9754	32.0946	35.8849	45.4725	34.0826	22.2919	45.4504	61.0434	30.9561	24.9306	19.3556	32.1112	40.6289	37.5797	43.0299	28.0974	30.9152	30.0883
GL50803_113252	59.4847	69.7411	57.454	63.6848	72.8289	81.94	51.6324	56.1178	57.7868	68.4674	63.683	66.5063	53.6024	56.0133	53.2075	61.0112	59.3617	53.8448
GL50803_113268	9.38342	6.52905	7.75177	10.2592	7.36837	2.68718	8.99889	11.4577	5.49097	15.8068	14.4816	20.532	12.2073	10.9795	8.6448	17.009	15.8479	13.6693
GL50803_113269	21.119	21.324	22.3898	11.6888	7.63395	3.99872	17.7681	20.2371	15.4092	14.4571	14.5875	19.1222	12.2192	15.865	18.589	10.3184	12.022	13.4895
GL50803_11327	45.1481	37.5529	43.6042	45.1534	44.3849	44.1254	52.877	50.5959	55.9799	51.6961	46.605	42.8367	43.3777	46.4492	47.3927	42.7312	39.2669	34.561
GL50803_11328	10.8861	9.35603	10.8908	13.6952	12.0773	13.1952	12.1444	11.1722	11.745	13.0605	11.1515	12.0063	12.8362	14.7911	13.0723	9.85805	9.26138	8.56696
GL50803_113283	4.3938	2.54888	3.20805	3.91736	2.87209	1.86978	3.69837	3.54086	2.4939	5.91941	4.67979	5.62623	3.22057	3.66811	3.44559	6.34408	5.71301	3.77337
GL50803_113284	441.245	282.972	314.587	352.775	307.588	94.0843	368.2	479.355	211.184	207.658	199.837	258.012	418.424	339.924	418.124	320.805	292.342	277.562
GL50803_113285	29.3375	23.7321	24.1167	25.9508	23.9487	8.84203	30.0573	34.6659	20.5294	25.8219	24.7918	31.2013	30.2484	29.5169	30.5976	35.4936	32.5474	33.6782
GL50803_113290	1.11777	1.63087	1.64389	2.84751	3.22467	3.9411	1.24461	1.54099	2.01542	3.09231	3.89252	3.73053	2.56725	2.55785	2.84181	2.83322	2.80234	3.68086
GL50803_113303	24.7615	27.8707	29.2715	32.6347	30.4214	21.6795	34.1528	39.9057	27.4149	29.8783	34.4604	39.803	30.7136	32.656	32.3206	70.3997	59.1324	43.5791
GL50803_113304	468.019	367.89	354.479	654.09	642.403	718.439	173.583	183.429	161.449	533.848	588.161	557.41	132.665	135.118	138.483	436.023	442.693	364.193
GL50803_113319	53.9984	73.2831	60.9202	35.565	30.1452	30.9336	22.0967	26.8364	21.7456	68.2644	55.4814	67.845	44.5418	48.2786	41.668	26.888	34.8132	40.7087
GL50803_11333	6.04129	6.09601	4.85565	4.28935	4.64018	3.96255	4.94524	5.40631	4.44052	7.48521	5.76408	5.88951	5.60678	6.25859	6.34381	3.48486	3.76368	4.47599
GL50803_113357	30.9087	42.5742	35.5903	28.2943	14.4198	11.075	24.1001	28.4227	13.9689	17.0623	20.69	25.985	15.1379	18.2757	15.783	20.1042	24.3667	21.9874
GL50803_113365	96.9056	105.62	95.9622	81.3123	73.4373	90.8947	76.5623	83.4275	96.8095	96.5892	102.468	94.8068	89.1455	80.2944	68.5096	90.0809	86.975	69.578
GL50803_11341	7.0468	6.90973	6.65776	10.6217	17.4619	12.9458	12.2952	9.80242	10.911	16.8076	15.5701	16.1227	14.3412	14.3092	15.5207	10.0521	9.97906	14.3977
GL50803_113415	50.4454	56.1791	51.3716	34.5769	41.1602	39.9598	60.2692	56.8883	60.115	41.8008	42.993	35.6758	55.3729	46.0785	48.7481	42.0326	44.2564	47.1671
GL50803_113416	7.77918	8.97235	10.315	4.10087	2.39417	2.5692	6.61566	8.37657	6.9028	21.3708	9.73235	23.3664	7.08428	8.40756	6.29615	7.74439	7.68011	5.13496
GL50803_11342	95.0103	110.556	108.497	136.003	236.161	202.842	184.919	195.021	172.596	231.887	217.841	218.643	230.211	226.537	249.293	235.623	209.492	265.934
GL50803_113433	15.5652	11.7418	11.73	15.6826	9.33512	2.10525	14.4491	18.0001	6.38609	9.30458	7.08228	13.9221	16.9527	15.0242	14.575	11.5995	10.3051	11.3208
GL50803_113439	119.971	145.04	167.512	57.4451	42.6788	35.0563	148.189	152.306	121.868	119.918	124.261	133.446	36.0446	31.4946	23.9001	105.512	111.101	112.975
GL50803_113449	1.57411	1.215	1.43594	0.945102	0.76662	0.883255	1.16842	1.08597	0.831533	1.39227	1.24701	1.21135	-	-	-	-	-	-
GL50803_113450	330.11	433.681	493.271	317.737	209.854	165.1	828.59	900.094	676.272	448.273	412.572	511.263	124.518	154.977	155.236	409.315	481.467	567.155
GL50803_113454	3.93649	2.96131	2.91791	3.43509	3.4072	2.3447	4.11098	5.00822	5.24703	4.32923	4.27826	3.68765	4.07219	4.81915	5.07155	5.51119	4.4769	4.8861
GL50803_113456	144.143	130.469	143.265	130.488	103.98	127.063	130.872	133.895	149.94	124.347	131.855	127.052	124.91	112.175	99.3761	116.783	115.819	91.5655
GL50803_113470	4.05847	2.22141	6.08733	4.47376	4.89937	3.00945	5.5981	3.1051	3.34663	7.25201	10.2812	10.879	5.95336	6.51956	5.94377	4.15785	6.1795	5.22715
GL50803_113480	255.92	310.981	257.351	224.501	251.768	245.545	222.709	224.171	209.846	275.288	279.069	275.201	200.954	231.949	228.744	156.759	185.501	211.373
GL50803_113491	17.4751	19.5271	17.5362	53.9707	45.2954	46.4676	18.4519	21.0932	20.2445	274.238	204.827	291.794	7.48043	8.09542	8.0454	65.6989	70.2033	83.9907
GL50803_113511	18.7284	15.9692	17.4195	21.176	16.4172	6.30551	20.8476	25.8951	11.1425	23.1934	19.322	26.5335	17.1979	18.0889	16.8096	20.653	16.4928	16.7613
GL50803_113512	40.0317	36.9096	37.9016	28.8118	30.9182	29.8965	50.0559	46.5889	45.022	112.749	114.054	112.3	11.2556	10.2692	13.1213	105.965	97.7759	65.5021
GL50803_113522	98.9954	81.5434	90.9894	119.279	109.943	125.616	86.3305	77.0496	97.6782	97.5715	93.3153	92.6199	76.4421	84.4463	69.078	83.5606	73.8518	57.7211
GL50803_113531	308.734	276.622	249.808	275.049	196.655	190.739	137.198	146.856	123.869	146.688	174.707	176.203	146.163	136.636	124.485	191.075	221.238	192.858
GL50803_11354	1305.5	1305.47	1320.37	1570.83	1373.38	987.096	1538.26	1692.95	1440.85	991.395	897.699	987.131	1712.09	1422.02	1546.65	691.383	777.444	913.994
GL50803_11355	69.5514	69.4999	71.843	77.7832	72.1754	77.5681	88.1948	87.2025	93.1622	68.9625	66.5824	65.403	69.6539	75.4786	76.5301	59.4898	63.0389	52.7233
GL50803_113553	1997.31	1930.48	1677.06	1153.47	1070.5	966.817	1209.95	1258.22	1056.74	1379.21	1625.28	1510.82	1351.57	1006.68	1007.93	1722.83	1776.2	2035.22
GL50803_113554	338.149	302.955	299.106	265.768	267.465	268.444	261.933	252.937	230.974	283.401	295.831	261.008	236.807	213.303	203.037	326.752	315.673	313.492
GL50803_11356	14.9684	13.6049	14.0553	14.102	11.1647	11.05	15.9913	17.1221	13.3087	11.4597	10.9411	10.8914	15.7133	12.9746	14.0342	11.4881	11.3802	12.6387
GL50803_113565	50.4381	44.6691	45.8247	36.6538	35.1891	33.0858	35.4777	38.0261	40.3149	46.1911	40.1171	44.8503	25.3556	25.2379	23.6225	49.7412	46.2645	41.5035
GL50803_11359	2735.71	1939.75	2252.17	2582.2	2537.97	2044.58	3138.34	3246.27	2309.94	1942.41	2061.91	1971.78	3072.69	3032.39	3094.87	2187.48	2378.06	2752.31
GL50803_113592	45.4883	68.8398	61.9747	76.7924	53.3896	74.5816	40.9966	44.3891	53.5823	88.1126	90.089	104.884	46.2548	45.337	34.4078	55.2284	57.8238	53.5191
GL50803_113603	132.82	134.075	125.265	119.641	142.372	133.499	142.866	136.806	147.542	123.947	149.318	122.936	126.149	116.92	113.716	144.688	146.986	147.918
GL50803_113610	5.00566	4.54926	4.68509	3.3447	2.73793	2.59414	5.31787	6.50641	7.1582	3.63801	3.33144	3.34461	4.16071	4.85622	4.98411	6.32623	5.94642	5.505
GL50803_113616	21.5778	23.6476	22.4802	26.848	34.8021	37.8645	31.9072	29.5357	33.0806	23.9381	21.6368	21.1396	28.8152	33.697	34.2767	35.5123	31.3725	27.8508
GL50803_113617	2.81532	2.49051	2.75968	2.61293	2.34154	0.72162	3.78663	5.23338	2.47861	2.89186	2.40354	4.93115	3.4888	3.24588	3.33585	4.40119	4.91742	2.9955
GL50803_113622	804.842	651.103	595.623	313.362	299.012	327.535	325.597	290.049	357.528	388.54	570.833	416.918	327.634	282.513	261.403	510.445	623.007	581.022
GL50803_113625	151.968	159.482	174.705	246.513	190.347	226.314	180.657	177.856	203.557	263.719	263.569	287.679	190.242	184.462	152.54	212.103	223.572	206.454
GL50803_11363	2.57573	2.42484	2.95901	3.50018	2.03671	2.45196	2.86637	3.51004	2.54429	3.38808	2.0178	3.85874	3.24447	2.32913	1.92282	2.27589	2.69981	2.89908
GL50803_11364	177.191	181.112	185.349	293.113	345.527	349.012	240.851	214.283	278.232	360.272	358.813	342.694	270.933	286.257	269.929	386.211	335.529	298.964
GL50803_113655	83.6406	69.5634	72.8524	96.0881	77.9303	31.4896	90.6218	87.9491	61.7642	83.15	70.7748	95.2219	87.8252	83.7927	91.3766	66.8694	68.7359	71.9038
GL50803_113656	51.8304	36.3727	39.8882	49.8599	36.36	22.7611	38.8322	52.2777	24.6725	36.5129	34.4979	49.3604	35.5918	33.0341	37.0162	52.035	47.272	37.1663
GL50803_113662	152.454	159.482	147.211	133.652	148.852	166.549	122.386	110.266	138.716	163.274	159.278	145.105	141.553	134.491	118.963	146.823	146.781	144.596
GL50803_113673	453.619	478.274	497.565	464.822	314.253	190.62	395.974	395.179	310.027	473.596	402.893	565.539	338.036	359.026	353.959	276.918	356.751	431.768
GL50803_113677	547.706	521.535	519.881	576.327	520.267	434.294	457.375	476.295	395.334	485.165	513.953	572.743	500.879	467.791	435.847	366.106	423.119	388.217
GL50803_113683	1.36076	0.772517	0.616459	0.994369	1.2777	1.29707	-	-	-	-	-	-	-	-	-	-	-	-
GL50803_113722	163.534	209.009	187.239	219.575	163.728	201.844	139.283	141.686	186.148	223.265	260.518	241.884	146.555	135.789	108.251	164.094	182.699	142.772
GL50803_113723	314.968	305.573	306.175	302.424	336.796	313.143	294.218	274.04	303.633	340.3	330.513	325.499	275.183	276.026	298.697	290.813	272.51	273.524
GL50803_11373	6.75521	4.84969	6.00021	9.13011	8.06168	4.78918	10.334	7.96179	5.42077	8.51295	8.94227	8.19	9.73784	11.047	11.9356	11.3717	10.4575	10.3911
GL50803_113740	35.8172	44.5055	43.933	60.1141	55.2453	74.4319	35.4525	35.7424	41.9067	67.667	70.942	78.3839	40.1022	43.4835	31.9595	54.4133	50.4421	44.4309
GL50803_113741	78.3206	79.0958	76.5996	104.916	110.09	114.86	73.1701	61.5044	76.0121	164.034	156.586	170.498	103.193	100.261	102.89	148.168	142.806	126.85
GL50803_113766	6.26922	5.83679	6.00021	7.05098	5.84091	6.70985	6.3739	8.21862	5.8725	7.1305	7.08368	6.60346	5.93123	7.71063	9.92449	6.2098	6.56157	7.68746
GL50803_113788	28.8389	51.7037	46.1268	42.9879	52.01	44.9091	44.0855	43.7684	50.8959	52.2007	61.458	54.3237	35.6339	40.5761	54.8925	43.6494	44.8685	48.8681
GL50803_113793	245.89	233.432	218.884	171.451	169.82	176.366	185.57	179.579	179.3	196.87	232.536	202.067	204.555	163.366	176.209	229.712	240.504	261.425
GL50803_113797	1098.19	800.826	838.308	1336.6	1078.03	967.017	462.297	532.837	446.592	915.677	744.783	853.234	421.162	466.528	446.074	519.705	545.136	559.389
GL50803_11380	445.358	328.148	319.942	214.784	179.973	175.055	265.856	277.207	211.306	210.168	193.399	198.104	286.337	235.545	210.732	230.034	227.946	204.728
GL50803_113800	4.37874	5.21749	4.75208	4.35669	3.65574	2.41929	4.25882	4.74368	3.61489	5.93942	7.0388	9.02959	5.39698	5.63284	4.85907	6.46789	6.63676	5.68644
GL50803_113801	9.31927	9.28865	6.46173	7.84512	6.52783	4.37412	3.79681	3.98731	2.41294	11.1272	10.3706	13.9007	5.96	4.80321	4.73446	8.64714	10.5945	9.44385
GL50803_11381	44.3705	42.2738	40.8096	39.2324	31.2428	35.0209	41.3361	41.6496	41.9762	39.6907	41.5202	41.3359	42.935	41.2964	36.3752	39.0829	38.7543	32.3785
GL50803_11383	43.3986	32.1024	35.7957	39.368	36.2928	37.0413	42.3167	45.2452	38.7099	41.8008	38.6446	45.0665	47.2285	44.2249	45.469	41.6056	39.5745	41.6296
GL50803_113836	163.621	137.024	144.453	205.509	129.211	41.3284	140.115	183.273	55.3322	170.235	155.049	296.79	197.418	150.032	148.272	275.554	314.083	279.386
GL50803_11384	45.9743	45.4068	47.1797	50.3512	39.0611	42.0051	60.3824	58.2152	62.1304	49.0404	46.2543	51.8414	43.8203	52.3804	47.7425	50.7651	44.8716	43.9097
GL50803_11386	1.31216	2.06004	1.39731	1.71755	1.61234	1.87078	2.56465	2.65393	2.57139	2.72851	1.12217	1.75806	1.59347	1.92766	2.27345	0.31049	0.786021	0.81435
GL50803_113864	13.561	8.02387	9.38991	15.2825	11.391	0.512842	17.202	22.5717	3.64408	18.9151	8.85706	34.1472	11.9395	14.4849	14.6699	12.3202	14.4334	10.0321
GL50803_113865	90.9951	37.8018	46.8542	42.7714	28.0592	4.16659	64.4869	86.8447	21.1118	19.8879	16.9419	32.9019	55.7691	42.8852	49.2653	43.8295	45.0202	36.2591
GL50803_113871	161.931	188.279	167.307	108.567	117.457	121.925	156.519	165.014	147.786	118.199	124.245	117.49	139.207	133.231	138.243	109.06	119.304	133.456
GL50803_113873	145.213	200.253	171.17	96.4538	90.7471	107.407	141.282	126.532	156.994	127.003	114.707	115.346	135.976	113.954	106.502	81.6976	89.6406	89.0899
GL50803_113876	271.52	323.771	282.092	176.5	157.553	188.724	191.368	178.413	226.665	163.092	177.723	168.645	205.071	193.359	174.925	169.334	211.946	185.379
GL50803_11389	187.413	185.171	176.415	101.988	81.5884	94.4123	155.957	171.027	152.346	128.893	129.861	138.659	123.274	114.576	106.882	98.442	104.52	113.114
GL50803_113892	271.193	285.206	275.817	207.786	182.489	187.268	197.01	220.985	211.981	268.817	285.706	261.56	219.386	213.036	193.956	308.314	274.242	239.513
GL50803_11390	1081.32	712.775	769.711	791.246	559.207	481.313	605.294	628.553	638.956	1017.62	1090.68	1062.47	604.676	584.081	514.762	604.485	626.767	591.772
GL50803_113952	55.3655	64.3129	65.6714	70.5975	60.4014	22.4418	97.6233	107.006	53.4374	93.9473	78.1677	126.425	78.6025	90.1284	87.043	63.1827	72.6732	87.9149
GL50803_113954	359.921	312	314.908	291.751	241.844	172.445	331.262	362.011	296.225	193.415	170.803	220.776	171.668	188.539	216.306	95.0673	106.923	115.105
GL50803_11397	449.537	368.962	369.383	279.327	268.712	247.217	373.194	388.159	331.119	310.759	341.981	324.513	411.07	382.232	351.554	374.722	374.761	325.414
GL50803_113970	49.036	56.6512	56.3444	51.3456	60.2344	60.4136	91.6484	90.8329	86.0374	61.7734	55.898	56.4296	57.6746	68.5802	77.1662	45.7584	40.3947	46.027
GL50803_113971	75.1335	77.6379	90.9894	76.6568	79.7954	81.7155	112.316	104.702	118.562	85.7116	88.6512	80.0133	106.187	105.651	107.464	105.838	99.0387	94.1388
GL50803_113986	1.54446	1.45705	1.4458	1.9919	1.10521	0.96956	1.46109	1.93095	1.07304	3.17999	2.10827	3.22455	2.48625	1.50543	2.3657	1.01026	1.74223	1.2238
GL50803_113987	272.086	275.419	234.952	166.275	125.262	101.041	148.997	169.116	100.815	158.728	182.247	210.686	190.332	136.476	134.185	222.81	226.613	216.25
GL50803_113995	9.33093	9.01269	8.91811	9.6273	9.82612	9.42871	11.5786	11.001	13.2392	9.05865	9.50336	8.8332	10.4018	9.15638	10.0119	8.42204	9.02216	9.15329
GL50803_114014	38.961	43.2403	46.5275	49.4839	42.945	41.2002	49.3114	50.8814	44.6706	47.4531	47.1412	48.5256	43.3909	45.8749	47.0867	34.5847	34.3717	39.0666
GL50803_11402	6.80381	9.2702	8.46604	15.5031	13.2029	10.6011	12.1444	12.2851	12.9612	24.0109	24.5124	28.5578	8.7198	8.63739	8.0008	10.7895	11.4486	14.5931
GL50803_114039	7.82438	5.70804	8.17836	7.90975	6.63187	4.9139	8.14653	7.74776	5.42077	3.81991	4.59387	4.84539	6.90502	7.04337	8.438	4.1528	5.19458	5.24441
GL50803_114042	32.0804	27.8591	26.3512	41.387	31.906	30.1594	16.0683	18.3583	12.1283	19.8424	21.8149	22.7639	19.7581	16.7847	17.2087	40.744	43.7421	49.7516
GL50803_114043	11.879	2.18493	2.66927	5.04235	2.34945	0.211522	3.22882	11.0288	0.400651	2.35925	0.677158	7.78479	9.93127	6.7735	5.9407	5.84769	5.59408	2.16487
GL50803_114044	29.2364	6.76081	10.7642	17.2148	11.7189	1.05337	19.1425	35.1581	3.73338	8.5446	4.28773	25.1013	31.3744	18.3628	18.9322	26.8508	24.8448	15.0068
GL50803_114065	7.32478	6.13249	5.64841	17.6632	13.8551	13.9101	8.20084	10.3837	8.60548	47.945	47.6332	51.9203	4.07883	3.82492	3.36077	8.50238	8.09226	6.63434
GL50803_114089	3.89664	3.92095	4.08014	5.14993	3.23501	2.11198	5.88964	7.1609	4.38839	6.73905	5.37343	9.12907	3.45693	5.78594	6.36392	4.21762	4.78106	3.73102
GL50803_114119	392.059	187.065	233.693	281.709	240.984	43.5901	342.162	393.552	125.518	235.634	165.215	363.603	341.378	270.902	302.664	221.746	218.301	166.42
GL50803_114120	117.586	98.8074	102.798	95.8924	78.6181	65.5315	105.069	111.062	81.0493	92.1628	87.1507	102.554	120.556	108.45	107.781	85.9153	87.9107	87.2442
GL50803_114121	4.88659	5.39517	5.0336	15.7987	11.9587	17.2678	3.91297	4.56904	3.97384	21.7386	36.8558	22.9873	4.95391	6.14664	7.54218	11.9504	10.3714	9.40053
GL50803_114122	171.141	163.77	155.42	455.099	365.178	425.232	38.0926	46.2306	39.1821	1010.66	962.297	1174.64	29.5136	31.3356	30.8713	190.931	243.464	279.846
GL50803_114148	0.631782	0.343341	1.06853	1.22036	1.18644	0.698423	1.62176	1.45538	0.938211	0.763982	1.15724	1.11487	0.840996	1.11211	1.48649	1.24196	0.751847	0.781776
GL50803_114161	14.5164	13.1594	14.9278	17.2573	12.0302	13.076	18.436	19.4387	13.8146	28.6868	18.6802	26.5095	19.2814	21.8719	23.1988	22.7601	21.3647	18.2004
GL50803_114162	194.151	136.401	158.039	515.521	315.644	113.178	94.227	119.32	58.2191	190.945	216.849	246.974	105.945	92.8549	96.143	251.479	254.665	236.458
GL50803_114163	14.8226	11.8453	15.0823	20.3846	16.5252	5.66346	17.8394	21.2314	13.7257	22.4098	20.0938	26.2578	20.0949	20.6482	19.9329	30.8549	30.5858	30.7163
GL50803_114165	32.5611	32.1054	38.375	55.4917	43.6039	24.0103	41.5077	46.5598	29.6356	49.9892	50.062	59.6074	56.9026	54.7718	51.7709	50.7534	59.2814	57.4973
GL50803_114180	34.1658	34.8791	38.83	36.882	25.1044	18.2303	25.4613	34.4168	21.6675	37.1132	32.2399	48.0612	34.935	30.8859	29.895	34.7481	34.2524	29.4479
GL50803_114192	175.596	159.397	165.266	128.431	123.633	109.95	95.0703	96.1955	85.913	143.147	153.346	160.29	294.272	281.365	279.677	220.665	239.729	246.192
GL50803_114199	96.5169	91.5003	89.3044	118.601	168.656	159.265	147.618	145.196	142.087	143.338	156.893	155.91	173.024	152.804	167.317	168.635	153.172	148.993
GL50803_114201	124.801	165.834	149.882	134.827	112.438	134.322	139.358	139.246	184.932	153.67	163.836	164.572	120.13	115.4	105.06	125.011	133.555	119.156
GL50803_114209	70.8568	89.7407	86.5509	94.5554	88.0092	100.024	90.5547	96.9968	99.8326	122.674	122.141	117.061	85.5602	77.44	68.3347	77.8941	75.9023	62.1837
GL50803_114210	115.533	118.892	99.9593	815.346	741.349	822.045	115.654	101.916	126.023	938.435	1028.49	946.956	172.334	117.408	106.358	186.252	217.892	210.281
GL50803_114216	431.264	473.939	457.947	394.855	367.187	398.45	479.664	491.876	549.236	387.121	458.826	405.212	388.938	370.222	363.971	426.419	462.386	435.156
GL50803_114218	159.015	125.405	136.607	110.33	101.303	111.648	128.534	124.135	123.496	125.257	135.572	124.437	122.741	120.627	110.088	133.161	128.395	118.993
GL50803_114230	57.6866	59.5696	60.7829	68.3403	72.7072	76.2528	50.2746	47.9847	68.3851	69.4133	74.0631	76.7116	74.7601	83.0005	76.423	59.7693	59.1225	51.8904
GL50803_114233	8.82016	7.99168	8.7792	9.62459	8.94816	3.62631	10.5158	10.7972	8.76706	14.1802	11.8781	15.4088	14.6231	13.7983	13.1834	10.7243	10.0795	9.61552
GL50803_114242	68.524	71.9728	79.0301	102.239	75.5668	93.6385	62.1927	64.636	81.2074	97.2804	89.9838	96.6935	87.198	90.7482	68.2473	57.6347	54.2355	41.4015
GL50803_114246	363.469	306.174	313.244	366.922	361.559	373.107	328.049	315.218	322.397	331.459	372.069	335.747	446.79	443.436	417.528	312.43	300.397	320.3
GL50803_114247	89.3311	90.0068	86.121	93.9118	91.1596	91.8498	74.8998	79.1136	78.2238	75.3327	81.2092	70.6068	95.3972	98.4578	98.0973	64.9541	66.3344	70.2712
GL50803_114277	12.9452	10.1573	12.921	5.65208	4.05578	5.04286	17.8243	20.1403	17.5164	7.69803	7.29584	7.07513	7.18476	10.6125	10.3206	8.20431	8.33525	7.96239
GL50803_114286	2.74631	2.07163	2.9812	1.332	1.2996	0.232475	4.16189	4.70002	2.45637	1.88194	1.27787	2.02049	2.55972	2.59678	2.67043	4.35772	4.85693	5.14115
GL50803_114307	222.484	229.566	210.007	166.647	165.036	163.63	136.794	138.518	138.091	175.752	187.788	174.22	148.591	136.196	136.32	136.965	145.209	159.059
GL50803_114333	9.42813	7.5535	8.21946	6.87019	6.35808	6.2858	10.862	12.4563	13.6562	7.34878	7.32916	8.27576	6.28533	8.0072	9.09381	4.54091	6.21982	5.53758
GL50803_114336	20.5533	16.7658	17.422	15.8326	11.1175	5.88122	19.2266	21.7049	10.8311	13.6116	10.931	17.5772	24.2255	20.1963	22.442	13.2141	13.9898	15.1899
GL50803_11434	210.383	198.708	209.062	184.817	179.365	173.832	226.745	238.854	226.665	237.926	222.049	224.946	171.829	181.089	206.578	169.256	165.133	154.042
GL50803_11436	218.645	245.016	225.336	185.495	198.834	194.91	275.85	326.947	311.625	228.322	253.364	245.7	252.077	242.292	286.542	167.897	161.066	184.043
GL50803_11438	18.2731	15.7937	18.4938	10.8477	14.4198	14.7916	20.2155	19.2196	19.7024	25.8663	24.1617	25.3418	24.6544	22.9836	19.1495	16.2231	17.0191	15.8961
GL50803_114392	64.5803	63.9249	71.4082	76.9501	61.1227	60.9726	70.8163	72.9621	74.2444	57.553	59.2119	63.7427	72.5137	76.147	68.7439	31.5042	31.8387	34.3493
GL50803_11441	1.11777	2.9184	1.4795	1.03957	3.31594	3.49211	1.4709	1.02733	2.67564	4.22009	4.80428	3.64477	1.63773	2.26129	2.09857	2.13462	2.69981	2.73621
GL50803_114415	7.72718	9.18436	8.13726	8.45214	8.18336	9.52848	7.50536	7.83337	11.2238	8.91313	9.36309	8.14712	8.18864	6.93216	8.08824	6.52029	6.42487	5.60273
GL50803_11442	53.1081	50.3256	53.858	69.1204	98.6935	97.7697	61.0258	54.8109	63.1405	109.432	117.387	100.659	81.0011	94.5005	80.7259	99.6292	93.1582	93.4509
GL50803_114429	0.874775	1.20169	0.616459	1.71755	1.61234	1.94561	-	-	-	-	-	-	-	-	-	-	-	-
GL50803_11443	0.728979	0.858352	0.945238	1.85314	2.31203	2.21999	1.35775	1.45538	2.88413	2.54661	2.2794	2.91581	1.1951	1.33453	1.87997	0.815036	1.33282	0.879498
GL50803_114440	775.684	497.957	587.086	575.133	565.698	307.971	742.575	686.435	559.511	401.933	415.379	413.186	508.974	542.269	603.208	493.056	480.296	461.478
GL50803_114442	11.0717	37.764	40.7981	40.5242	52.3544	9.08648	51.4774	27.0572	27.9771	28.5926	19.3868	43.8397	19.9971	81.7364	67.6146	67.7415	64.2532	52.2767
GL50803_114445	74.804	75.5259	81.4261	98.1935	71.0027	25.115	117.121	128.406	69.1996	92.9698	70.7895	131.507	89.4532	109.365	109.66	45.3839	58.3525	62.6557
GL50803_114454	2.44305	2.00854	2.39227	2.16953	1.6242	0.997747	2.43491	2.87866	1.77148	4.38599	4.20848	5.22059	3.40824	3.16433	2.63283	3.64127	3.89525	3.88314
GL50803_114455	6.00144	3.9952	6.35488	5.99604	3.45222	0.790465	4.95769	6.36044	2.5283	7.17452	4.64122	10.1114	7.10951	7.17052	5.95776	7.25498	8.38992	8.44774
GL50803_11446	126.648	114.375	120.662	94.0131	108.27	109.852	131.891	116.174	136.77	105.648	113.69	100.981	117.43	120.442	123.728	78.6704	81.302	80.1972
GL50803_114462	226.081	200.168	204.089	248.683	279.755	259.115	272.607	253.365	237.645	310.104	292.675	297.37	287.488	255.823	251.348	401.657	369.806	382.125
GL50803_114469	36.3032	38.54	43.1111	63.1876	53.7851	12.5966	50.8404	56.9311	36.8682	53.6243	53.5835	66.2061	71.6174	60.2393	54.7377	82.0469	97.3641	97.5265
GL50803_11447	29.8396	29.3985	25.6447	6.05661	7.2403	7.33344	13.653	12.6276	18.4167	18.5539	16.6572	17.2376	14.6953	13.197	12.8537	10.5178	11.1752	11.6615
GL50803_114470	7.05652	8.69725	9.38827	4.25952	3.97638	4.32473	9.49485	9.76817	8.54258	9.91067	11.8434	12.728	4.89769	4.93184	5.23725	16.9493	16.7125	13.1491
GL50803_11448	538.959	592.048	499.538	136.771	142.555	156.596	302.553	286.753	356.381	357.653	320.204	343.98	270.933	274.765	254.321	221.263	245.991	242.806
GL50803_11449	78.7298	87.8094	97.565	105.991	112.346	93.7633	111.902	106.5	109.979	125.111	126.84	123.107	78.4782	99.9417	111.049	86.7431	74.8429	83.0311
GL50803_114495	129.322	134.198	139.027	120.476	111.096	75.1553	106.845	98.1971	100.408	89.2597	94.079	89.8598	93.2483	94.8927	96.2702	102.99	112.42	97.1917
GL50803_114497	39.0611	22.5279	27.4592	39.434	26.6422	7.55145	30.8478	50.3553	11.5897	27.7649	20.9239	49.2549	39.2679	35.053	37.1792	40.7658	40.6677	29.5912
GL50803_114498	171.052	166.837	155.414	169.576	151.731	173.854	103.783	101.379	120.245	218.868	248.587	222.139	111.701	108.522	95.7381	224.279	231.537	184.68
GL50803_114534	2.71763	3.52825	2.46625	3.66741	2.33758	1.14367	2.06379	2.22802	2.21383	3.21346	3.39105	3.72324	1.91526	2.41291	1.9403	3.96534	3.83168	4.54765
GL50803_114535	132.042	141.928	130.237	125.607	146.966	149.986	127.214	112.664	139.272	92.26	95.3492	79.7989	110.436	109.098	106.677	71.6843	68.6231	75.2785
GL50803_114546	146.622	149.182	144.457	134.511	177.083	186.18	169.644	162.147	158.141	175.716	187.086	165.773	155.673	157.03	164.825	159.786	153.206	171.372
GL50803_114590	26.4124	27.6213	27.6125	25.9562	19.895	23.6451	26.0572	28.8264	23.9463	28.9458	29.6543	28.7838	27.5939	28.4155	28.0019	23.1893	26.0088	25.9905
GL50803_114609	1485.37	1543.75	1410.62	1666.92	1038.1	550.706	1068.85	1451.06	905.929	1118.76	932.276	1751.67	1363.08	1339.76	1367.44	867.935	955.084	916.241
GL50803_114617	48.1909	43.818	46.1186	45.7505	38.8454	34.8486	46.4382	49.3785	37.7008	41.1132	47.0185	45.1544	55.6974	58.0855	56.428	45.2904	44.4464	44.3912
GL50803_114622	8.11597	8.71227	8.42495	12.2488	12.0165	13.7938	10.5603	11.215	10.8068	7.20326	6.83821	6.3033	7.74601	8.48911	8.96265	8.07274	7.41594	7.58974
GL50803_114623	1760.41	1607.78	1634.03	995.577	1088.29	1003.25	1292.5	1179.28	1221.83	973.261	1068.76	980.852	1346.29	1150.18	1271.02	630.073	735.461	1033.65
GL50803_114625	114.054	103.981	99.28	78.4873	64.0636	74.1286	65.1624	72.6218	69.8738	156.634	109.487	134.704	126.57	123.851	115.926	68.182	67.3326	66.6933
GL50803_114626	346.302	359.528	301.677	164.085	122.096	116.313	182.2	197.431	166.622	205.974	263.759	248.485	178.245	159.499	145.707	259.354	305.007	250.835
GL50803_114636	17.2336	18.6846	16.0448	19.2767	14.4922	17.9183	10.2963	14.8534	12.0855	18.392	17.3501	24.4997	17.0448	15.4257	15.6269	16.0481	17.5806	14.6329
GL50803_114651	51.1743	47.4668	47.7962	43.933	45.115	47.4678	39.8652	36.8554	46.3546	46.0936	47.2362	46.9532	42.094	37.96	32.659	38.7724	39.3694	35.2125
GL50803_114653	45.8387	43.8961	47.8693	53.9282	40.6591	39.6757	60.7844	71.5272	51.6544	92.5372	94.1674	106.121	43.1679	49.4452	48.8587	49.565	56.3649	70.1696
GL50803_114654	58.2459	52.6067	60.1093	72.0691	46.6001	39.6332	76.1304	80.0104	64.1427	99.9849	89.1906	111.191	53.1438	59.4905	61.6565	49.7117	59.2288	73.5625
GL50803_114670	39.0247	45.9218	40.4397	39.1872	45.0237	46.4202	49.4072	48.0276	45.7291	53.7698	56.5292	47.725	62.2337	54.2339	56.9675	76.1864	72.6215	81.6304
GL50803_114671	1229.06	740.157	861.523	1275.96	911.365	903.784	844.749	853.538	822.429	827.83	837.172	917.752	876.229	892.877	776.602	835.683	813.054	734.055
GL50803_114672	608.252	533.864	628.709	494.559	415.988	312.864	327.592	352.784	269.343	372.884	406.642	418.942	311.523	362.932	390.604	262.141	274.998	292.733
GL50803_114674	8133.5	8160.22	8465.54	11231.6	8293.18	7706.74	2488.67	3067.23	2324.35	2299.1	2045.44	2463.18	2262.1	2088.55	2244.34	1350.61	1608.63	2010.34
GL50803_114675	1.21497	3.00423	2.01377	1.98874	1.12559	1.79594	1.43319	1.11294	1.84167	2.03729	2.55995	1.92958	1.10657	1.3716	1.13673	0.776225	0.956896	1.14009
GL50803_114698	94.4757	98.0667	107.593	136.816	119.587	134.072	122.575	116.687	133.712	161.928	156.157	156.425	108.444	122.592	115.859	129.358	123.884	101.859
GL50803_11470	851.636	651.703	705.643	558.48	554.885	581.404	247.583	277.931	241.021	584.045	597.982	591.355	568.092	668.958	649.538	534.913	557.058	567.056
GL50803_114746	1.06917	0.686681	1.15072	1.49155	0.730114	0.897972	-	-	-	-	-	-	-	-	-	-	-	-
GL50803_114751	90.6364	93.732	96.0033	124.839	99.9344	136.043	74.4502	72.1697	81.2074	130.568	153.772	153.723	96.7587	99.9417	79.2211	76.2253	83.3525	73.1937
GL50803_114773	30.5374	16.1409	19.7608	30.5705	26.1569	13.8822	17.1775	19.809	9.49365	25.0404	20.8751	32.6014	19.3748	16.447	20.7487	34.2024	29.4556	23.4464
GL50803_114776	389.499	442.315	377.377	290.471	248.057	256.232	321.551	337.365	261.173	347.027	308.318	331.788	301.677	266.598	258.815	405.823	380.391	475.623
GL50803_114777	1539.41	1481.19	1332.52	604.564	518.731	546.571	1174.53	1233.81	967.531	637.175	729.771	729.064	902.904	680.275	657.128	482.434	552.379	675.707
GL50803_114779	19.0716	12.3555	13.6936	24.5894	17.5179	3.51431	22.223	34.3637	8.41262	32.2979	17.7173	51.236	41.9515	29.6585	37.3157	19.791	21.4885	19.4473
GL50803_114787	2779.35	2068.24	2231.55	2190	1794.83	392.329	2543.71	3184.51	1293.13	1331.85	1004.03	1813.69	2616.85	2037.43	2386.61	1390.69	1539.26	1643.55
GL50803_114793	25.0973	31.1165	31.0753	47.0413	37.5148	41.1376	38.9577	40.0726	39.4573	28.8171	32.4292	32.0225	29.9943	40.0501	31.8996	31.6051	30.8705	25.0751
GL50803_114797	5.01343	3.00766	2.79585	6.10859	6.28294	5.94907	1.79035	2.16424	1.46013	2.21628	4.19656	2.83306	0.664386	0.9275	1.1599	4.3162	3.51864	2.81081
GL50803_114813	205.916	150.184	170.458	259.539	239.318	101.573	125.594	136.731	89.9362	155.245	151.215	166.377	105.957	100.03	112.857	153.235	148.197	147.691
GL50803_114815	381.159	446.415	359.937	300.853	193.507	135.593	236.726	300.1	173.016	300.861	345.954	391.474	461.954	239.413	248.77	391.75	413.112	320.748
GL50803_114820	7.24119	5.27886	7.02764	8.31654	6.32766	6.33569	8.22196	9.07473	6.25474	3.41973	2.34954	3.94492	4.55908	7.26579	8.48172	1.3972	1.16194	1.04237
GL50803_114829	137.242	164.675	145.895	122.579	133.337	146.494	114.429	103.76	131.037	142.21	161.662	145.147	146.732	141.979	141.697	178.221	185.467	179.45
GL50803_114833	6.79797	6.84149	8.4196	8.09552	5.92792	5.52926	6.69825	7.32356	7.77673	9.93614	9.19161	11.6572	8.25902	7.43743	8.21066	5.42736	6.79464	7.15194
GL50803_114849	1.89535	1.50212	1.72609	2.12433	2.40329	2.94335	3.31896	2.09746	2.84938	2.29195	1.12217	2.40126	2.56725	2.52078	2.22973	1.55245	1.26447	2.11731
GL50803_114852	19.2178	24.8197	18.4819	20.4813	16.5182	20.6653	16.0743	19.372	18.333	60.9003	60.1075	65.7434	20.9722	19.6213	20.4908	35.0112	38.0274	32.3603
GL50803_11486	177.045	190.769	195.911	167.777	181.464	178.198	223.351	233.589	216.483	220.427	204.024	196.817	197.236	192.099	220.481	199.8	174.702	187.04
GL50803_11487	79.8961	82.5305	83.633	65.5832	77.1183	76.7267	106.471	105.558	99.5546	75.0158	84.899	73.1097	104.372	91.5638	101.3	100.87	94.596	100.556
GL50803_11488	171.796	183.73	194.76	178.128	189.191	185.83	244.848	255.762	253.525	167.64	169.658	158.74	190.773	208.224	221.487	164.598	151.053	162.935
GL50803_114885	95.0589	103.088	87.414	113.584	129.382	134.521	111.034	100.164	128.813	146.575	148.442	144.59	78.2568	80.5539	79.8769	142.127	143.739	141.925
GL50803_114887	0.418434	1.2004	1.10963	0.63278	0.76662	1.14965	1.05528	0.684457	0.964272	0.840381	0.841626	1.28424	0.708207	0.556055	0.874405	1.63124	1.24841	1.46094
GL50803_114888	1.80884	2.87848	1.2358	1.82286	1.06019	0.737335	1.13108	0.906616	0.863849	3.15743	3.73121	2.24904	0.931292	1.42276	1.24165	2.71252	3.6239	2.57497
GL50803_114891	40.6848	25.3926	29.0776	41.9014	27.2591	7.97873	97.1017	117.558	34.7955	46.6571	33.6521	71.7667	38.3441	39.2327	44.8954	38.6385	34.8167	31.3489
GL50803_114892	14.9664	13.7126	13.9472	15.8195	17.7947	6.17705	20.6971	19.824	11.2797	32.9535	24.7624	37.6667	25.7681	22.7968	23.5923	24.8943	24.2881	26.9419
GL50803_114912	61.9632	69.5694	77.6328	118.963	119.039	137.465	91.309	86.8948	107.998	105.575	113.479	109.9	98.5735	108.913	96.0971	114.648	109.565	91.1746
GL50803_114915	41.8356	23.8493	28.0197	42.4202	33.752	17.5501	29.9898	38.9327	16.5619	28.0589	23.3705	39.6838	30.3298	26.0441	27.9403	40.4285	36.4581	27.0191
GL50803_114921	53.0697	62.9172	56.4677	67.5267	56.6751	77.6496	48.0117	51.1523	50.0727	73.0149	69.7848	77.3977	54.3106	52.4546	42.1463	61.2829	61.173	54.0728
GL50803_11493	51.7575	58.1962	60.6596	44.5206	41.0385	51.1096	52.7638	51.3664	56.7444	68.5038	63.5427	70.7085	60.95	59.6462	48.3109	52.9385	50.9205	47.0043
GL50803_114930	5.88918	5.51748	4.64399	12.0319	7.71731	8.23066	3.12812	4.46502	4.21187	31.9752	20.4245	33.739	3.18295	3.44347	3.21606	7.69782	9.99409	11.4683
GL50803_114937	113.915	94.0753	100.36	110.375	120.864	113.768	102.624	89.2919	116.199	121.619	118.634	109.986	90.4734	95.9751	87.0907	121.557	99.6539	79.0245
GL50803_11495	236.578	269.394	234.994	271.237	273.793	286.727	246.131	248.356	257.417	292.714	256.836	272.671	239.905	259.492	258.561	255.766	247.323	257.66
GL50803_11497	97.1486	76.9941	86.8797	90.8944	92.8462	91.7927	105.905	97.168	117.311	109.613	117.442	106.942	94.103	99.6822	94.0422	120.703	101.499	100.491
GL50803_114973	41.6772	34.0933	37.8066	31.9852	25.7326	7.93683	52.7454	55.5793	28.0643	38.9715	32.8209	51.6403	41.6434	44.8637	44.453	50.2237	51.8234	46.4694
GL50803_114974	1.60375	1.37336	1.10963	1.76274	1.85571	2.39459	1.62176	1.45538	2.18916	2.80127	2.66515	2.91581	1.10657	1.44574	1.31161	1.86294	2.42641	2.47562
GL50803_11499	87.3803	80.1701	81.2905	62.826	60.0823	52.3568	95.0805	89.8483	99.1376	68.9403	61.5439	64.3623	71.3076	69.3957	76.1606	59.8857	52.4926	56.809
GL50803_114991	42.1267	42.188	32.4669	28.2866	17.5443	23.6024	19.0682	21.4977	21.337	24.0473	27.0653	23.453	19.4496	16.6016	14.2419	49.2522	52.4153	43.2713
GL50803_115047	154.704	128.031	136.954	169.955	154.678	107.509	113.853	128.126	89.9424	209.174	242.927	233.502	89.8568	90.6229	94.3692	128.603	134.794	126.399
GL50803_115052	126.05	109.291	112.333	148.7	153.603	75.6177	204.272	249.039	134.108	227.336	187.265	281.174	151.374	151.054	161.46	208.751	210.512	216.892
GL50803_115054	64.9278	55.0203	57.2485	60.4757	52.9029	59.8399	63.3619	65.7918	77.663	61.0095	64.9455	63.1188	55.6385	63.1679	52.1582	52.7445	54.4064	50.6525
GL50803_115066	162.582	163.072	107.473	40.0432	22.1145	25.9589	17.1567	17.5108	15.3807	42.0343	49.4494	58.5444	40.0093	15.1088	15.0332	53.0623	73.9933	104.019
GL50803_115085	6.069	7.51659	5.62417	6.71515	5.63679	6.55145	9.91274	7.51576	6.25161	114.756	102.397	122.063	1.47927	1.51729	3.29126	6.07008	6.99696	6.00664
GL50803_115129	153.669	151.499	153.704	159.687	177.448	182.638	182.203	163.859	218.812	191.032	204.866	190.128	153.681	160.811	158.267	210.24	209.15	169.124
GL50803_115138	75.1335	95.8697	93.2329	79.5979	69.6006	84.3595	114.051	121.375	132.121	74.0783	80.2701	83.1611	108.356	90.9707	85.167	66.2508	72.9633	68.8614
GL50803_115157	2.33273	1.88837	1.93157	1.67235	2.06866	2.3447	2.22521	2.4399	1.66793	2.91041	1.92873	1.6723	1.90331	2.33543	2.40461	1.51364	1.87962	1.59613
GL50803_115158	31.3247	35.2379	30.6557	34.0558	37.0722	34.8239	35.4215	36.9542	33.9389	39.3662	31.6104	35.1385	24.9023	29.4213	33.898	22.0126	23.8547	27.8537
GL50803_115159	535.46	587.027	561.553	463.24	490.363	530.552	529.637	514.734	555.768	440.636	487.161	427.038	521.683	462.304	500.203	455.217	447.315	473.495
GL50803_115180	7.04729	8.40326	8.28604	6.08011	6.54395	7.02713	6.98112	6.67249	5.76339	10.1621	8.83006	10.5638	6.0472	5.40152	5.5328	8.61803	9.22994	9.14873
GL50803_115200	86.0808	90.8737	79.5192	56.7523	60.8632	62.8778	83.7316	81.8823	73.1804	56.104	56.8872	48.0419	79.4108	70.1727	77.6288	70.0512	65.7627	70.3295
GL50803_115201	6.51367	5.0441	6.24145	7.04465	8.07841	2.64777	7.7788	8.1741	7.23291	7.24437	7.05317	7.09186	5.03269	5.69994	7.41408	8.21944	6.48809	6.31642
GL50803_115202	54.1218	53.0963	53.8309	54.3459	41.583	36.0606	51.1474	54.251	37.0767	44.9211	43.2375	49.9899	50.5239	55.1796	57.3369	34.0429	40.4582	39.9787
GL50803_11521	1516.34	1083.32	1215.08	506.849	379.572	437.719	606.492	647.345	584.881	6347.7	4379.14	6207.74	434.848	475.884	423.93	1545.42	1787.02	1729.52
GL50803_115221	1.84675	1.03002	2.21925	1.80794	1.15601	1.62134	2.14978	2.73954	1.52894	2.03729	1.36764	1.62942	1.81478	2.11301	2.49205	1.24196	1.05942	1.43326
GL50803_115232	16.9274	21.5622	20.2984	22.357	17.9252	19.6646	18.763	21.5238	16.3815	24.4998	24.1673	29.6251	23.9697	24.5991	21.2734	18.9593	21.9286	21.3066
GL50803_115239	244.451	195.189	216.048	251.214	239.569	231.802	217.278	199.601	232.259	299.117	299.794	270.656	183.824	201.552	183.931	273.464	230.544	185.769
GL50803_115245	116.539	96.0066	96.5786	116.567	119.465	126.764	98.2863	88.5642	104.176	189.359	194.24	189.271	91.2701	98.1623	88.8395	95.0875	93.3315	90.1974
GL50803_115277	1.62805	1.67379	1.62334	1.94354	1.61234	1.60887	1.43319	1.13434	1.04246	2.11005	1.98133	1.7795	1.57133	1.94619	1.81439	1.0285	1.41826	1.43326
GL50803_115278	1.62805	1.67379	1.62334	1.94354	1.61234	1.60887	1.43319	1.13434	1.04246	2.11005	1.98133	1.7795	1.57133	1.94619	1.81439	1.0285	1.41826	1.43326
GL50803_115309	1.45796	1.28753	1.13018	1.24296	1.18644	1.48415	0.73545	0.877509	1.05983	1.80082	2.1742	2.07966	1.06231	1.13065	1.22417	1.06731	0.871459	0.863211
GL50803_115310	1.45796	1.28753	1.13018	1.24296	1.18644	1.48415	0.73545	0.877509	1.05983	1.80082	2.1742	2.07966	1.06231	1.13065	1.22417	1.06731	0.871459	0.863211
GL50803_115333	1.57946	1.56649	1.19182	0.429387	0.593218	0.636064	-	-	-	-	-	-	-	-	-	-	-	-
GL50803_115334	1.57946	1.56649	1.19182	0.429387	0.593218	0.636064	-	-	-	-	-	-	-	-	-	-	-	-
GL50803_115337	74.1858	68.1531	72.2285	76.815	77.1335	58.892	88.2917	88.8852	69.4971	68.6857	68.5048	70.5369	62.632	69.2845	74.1495	62.292	63.1209	56.7927
GL50803_115338	74.1858	68.1531	72.2285	76.815	77.1335	58.892	88.2917	88.8852	69.4971	68.6857	68.5048	70.5369	62.632	69.2845	74.1495	62.292	63.1209	56.7927
GL50803_11535	47.1893	41.9305	41.5494	47.6393	49.5869	46.6696	38.4697	38.7816	40.5168	36.2346	37.277	32.3312	35.5431	37.6264	39.0859	48.0095	47.3663	46.7437
GL50803_115363	5.12278	3.71623	4.02096	3.28187	3.3059	2.33947	3.939	3.1402	2.83479	3.37826	3.89252	3.53628	3.25554	3.32336	3.0508	2.42531	3.66149	4.57958
GL50803_115385	2.79442	1.75962	1.89048	1.24296	1.91655	1.89572	2.52693	2.67533	2.03279	1.54616	1.77092	1.37215	1.5492	2.07594	2.29531	2.13462	1.65748	1.90558
GL50803_115386	2.79442	1.75962	1.89048	1.24296	1.91655	1.89572	2.52693	2.67533	2.03279	1.54616	1.77092	1.37215	1.5492	2.07594	2.29531	2.13462	1.65748	1.90558
GL50803_11540	2749.86	2413.81	2416.89	1336.66	1005.85	1130.17	1914.28	1645.05	2114.1	1270.65	1332.68	1251.78	2279.54	1435.62	1353.53	719.056	785.953	615.551
GL50803_115414	23.3774	21.7013	21.3796	14.8428	13.5159	14.4656	19.9081	22.4373	18.6506	14.3618	16.0694	15.2952	20.0644	17.8049	18.4154	12.9556	14.5366	15.9459
GL50803_115415	23.3774	21.7013	21.3796	14.8428	13.5159	14.4656	19.9081	22.4373	18.6506	14.3618	16.0694	15.2952	20.0644	17.8049	18.4154	12.9556	14.5366	15.9459
GL50803_115420	23.4731	22.5103	23.7337	24.0908	21.5232	21.2894	23.7418	23.5643	21.7352	23.3742	26.3183	24.8487	17.5945	18.1089	20.942	14.9423	17.0703	18.8929
GL50803_115421	23.4731	22.5103	23.7337	24.0908	21.5232	21.2894	23.7418	23.5643	21.7352	23.3742	26.3183	24.8487	17.5945	18.1089	20.942	14.9423	17.0703	18.8929
GL50803_115428	3.79069	5.38616	5.15442	4.61026	4.18295	2.81863	5.56302	5.52188	4.7946	4.40199	5.03117	5.83077	5.3297	4.98819	5.15899	2.69738	3.52001	3.94145
GL50803_115429	3.79069	5.38616	5.15442	4.61026	4.18295	2.81863	5.56302	5.52188	4.7946	4.40199	5.03117	5.83077	5.3297	4.98819	5.15899	2.69738	3.52001	3.94145
GL50803_115438	1.91965	3.04715	3.0001	2.68932	1.67318	2.51931	3.16809	3.59565	3.02312	2.07367	2.52488	3.25885	3.38611	2.89149	2.68879	2.23165	2.35806	2.14988
GL50803_115439	1.91965	3.04715	3.0001	2.68932	1.67318	2.51931	3.16809	3.59565	3.02312	2.07367	2.52488	3.25885	3.38611	2.89149	2.68879	2.23165	2.35806	2.14988
GL50803_115444	6.00193	4.54926	5.77417	5.76192	4.27634	4.29031	6.48705	5.71451	5.05591	5.09322	5.5933	6.71066	4.00579	4.76354	4.52504	6.52029	6.23691	4.5115
GL50803_115445	6.00193	4.54926	5.77417	5.76192	4.27634	4.29031	6.48705	5.71451	5.05591	5.09322	5.5933	6.71066	4.00579	4.76354	4.52504	6.52029	6.23691	4.5115
GL50803_115464	18.7105	20.4931	19.8705	22.8479	20.8843	22.8359	27.4945	26.6463	26.6174	28.0491	27.3704	28.129	19.4978	23.6509	23.8712	25.0332	23.6148	20.7496
GL50803_115465	18.7105	20.4931	19.8705	22.8479	20.8843	22.8359	27.4945	26.6463	26.6174	28.0491	27.3704	28.129	19.4978	23.6509	23.8712	25.0332	23.6148	20.7496
GL50803_115468	2.55143	2.76818	2.48639	3.02831	2.57061	2.76875	3.0738	3.38162	3.66597	2.60118	2.05146	2.3155	3.31972	3.33633	2.88554	2.09581	2.66564	1.90558
GL50803_115469	2.55143	2.76818	2.48639	3.02831	2.57061	2.76875	3.0738	3.38162	3.66597	2.60118	2.05146	2.3155	3.31972	3.33633	2.88554	2.09581	2.66564	1.90558
GL50803_115474	4.19746	4.95398	4.99908	3.76278	3.79964	0.85482	3.80133	3.5828	1.67731	4.0924	3.06808	7.23336	2.97889	3.96393	4.2824	4.37907	5.20756	3.33558
GL50803_115475	4.19746	4.95398	4.99908	3.76278	3.79964	0.85482	3.80133	3.5828	1.67731	4.0924	3.06808	7.23336	2.97889	3.96393	4.2824	4.37907	5.20756	3.33558
GL50803_115478	102.81	54.1405	62.6528	74.1935	64.0827	10.7632	74.205	99.9718	26.2873	68.5583	53.0049	115.475	93.5718	78.1999	81.8661	118.374	104.216	80.8812
GL50803_115479	102.81	54.1405	62.6528	74.1935	64.0827	10.7632	74.205	99.9718	26.2873	68.5583	53.0049	115.475	93.5718	78.1999	81.8661	118.374	104.216	80.8812
GL50803_11548	60.6997	50.2565	52.5223	59.4361	66.1666	66.2005	51.0666	50.7671	48.509	43.0013	44.7464	44.4661	53.6909	51.12	55.6121	52.5892	52.39	57.884
GL50803_115500	1.23926	1.22315	1.74664	1.64975	1.35375	1.3719	1.58405	1.6266	1.40732	1.58254	2.2794	2.29406	1.85904	1.51988	1.44277	1.57185	1.77709	1.46583
GL50803_115501	1.23926	1.22315	1.74664	1.64975	1.35375	1.3719	1.58405	1.6266	1.40732	1.58254	2.2794	2.29406	1.85904	1.51988	1.44277	1.57185	1.77709	1.46583
GL50803_115504	1.06917	1.58795	1.32868	1.11505	1.01395	0.81491	1.14391	1.41258	1.36666	1.30968	1.13374	1.54367	1.26902	1.26039	1.31161	1.15153	1.26447	1.40068
GL50803_115505	1.06917	1.58795	1.32868	1.11505	1.01395	0.81491	1.14391	1.41258	1.36666	1.30968	1.13374	1.54367	1.26902	1.26039	1.31161	1.15153	1.26447	1.40068
GL50803_115506	1.06917	1.58795	1.32868	1.11505	1.01395	0.81491	1.14391	1.41258	1.36666	1.30968	1.13374	1.54367	1.26902	1.26039	1.31161	1.15153	1.26447	1.40068
GL50803_11551	141.519	150.212	129.128	107.437	124.302	120.079	113.901	110.652	111.195	88.0763	85.6705	78.4697	93.0407	93.788	99.5947	125.166	123.679	123.521
GL50803_115511	1.87105	2.5536	1.80828	0.903972	1.01912	1.14741	2.90409	2.18307	2.74514	1.70987	1.85859	1.90814	5.26729	4.89329	5.02783	1.49423	1.43534	1.6287
GL50803_115512	1.87105	2.5536	1.80828	0.903972	1.01912	1.14741	2.90409	2.18307	2.74514	1.70987	1.85859	1.90814	5.26729	4.89329	5.02783	1.49423	1.43534	1.6287
GL50803_115525	6.88302	6.14451	7.16696	8.62299	8.18245	6.33819	7.58042	7.84493	7.29442	6.2461	6.89607	7.39116	6.86474	7.6858	8.18006	6.18923	6.8958	7.11025
GL50803_115526	6.88302	6.14451	7.16696	8.62299	8.18245	6.33819	7.58042	7.84493	7.29442	6.2461	6.89607	7.39116	6.86474	7.6858	8.18006	6.18923	6.8958	7.11025
GL50803_11554	171.396	166.025	156.795	137.673	144.45	138.59	122.463	112.64	132.98	109.689	108.244	111.035	121.148	111.593	106.882	145.596	148.477	124.135
GL50803_115557	1.77336	1.26306	2.02075	1.83823	1.23541	1.35843	1.99665	2.70958	2.16379	1.66148	2.19629	2.43127	2.54335	2.28724	2.39412	1.36499	1.75454	1.92349
GL50803_115558	1.77336	1.26306	2.02075	1.83823	1.23541	1.35843	1.99665	2.70958	2.16379	1.66148	2.19629	2.43127	2.54335	2.28724	2.39412	1.36499	1.75454	1.92349
GL50803_11556	177.093	139.225	145.115	173.698	141.612	158.243	124.913	129.144	130.62	109.177	91.0008	105.269	112.561	132.23	118.307	101.647	96.2705	102.347
GL50803_115563	21.2415	16.6503	17.9912	16.8523	11.6344	5.21073	19.2929	19.9105	13.1985	12.2135	11.6909	13.9071	12.5339	13.4995	13.9127	13.1888	14.6217	13.3765
GL50803_115564	21.2415	16.6503	17.9912	16.8523	11.6344	5.21073	19.2929	19.9105	13.1985	12.2135	11.6909	13.9071	12.5339	13.4995	13.9127	13.1888	14.6217	13.3765
GL50803_11557	164.895	165.276	151.526	116.025	108.483	125.018	115.598	119.384	117.937	113.142	114.952	104.926	123.582	119.107	111.049	128.776	118.177	112.836
GL50803_115571	6.80283	5.5986	7.95644	6.93392	5.04387	0.850829	3.3925	0.956271	0.944813	9.4712	10.7584	3.74167	4.78925	4.51591	6.24237	8.3254	7.50685	10.083
GL50803_115572	72.3157	89.2063	81.6768	108.277	92.8218	116.784	64.5329	64.8783	75.7452	107.636	108.472	101.356	81.5677	78.67	60.1249	78.2625	85.5854	67.0522
GL50803_11560	143.317	140.856	127.073	126.872	104.954	124.344	92.8176	85.3966	99.9368	96.2982	90.7553	99.5664	90.075	92.3423	73.1439	93.1858	89.6748	81.1744
GL50803_115604	16.7179	14.9568	14.1375	12.9268	10.997	13.3523	13.1359	13.6694	13.4129	13.7437	13.519	12.9282	11.6411	10.9172	11.3454	11.6872	11.7305	14.4394
GL50803_115605	16.7179	14.9568	14.1375	12.9268	10.997	13.3523	13.1359	13.6694	13.4129	13.7437	13.519	12.9282	11.6411	10.9172	11.3454	11.6872	11.7305	14.4394
GL50803_115614	6.63371	7.3608	5.95911	6.4182	5.12601	2.41954	6.90192	7.08171	5.71614	4.83856	3.91005	5.74587	6.08615	5.44934	5.44317	6.01574	6.59575	6.27082
GL50803_115615	6.63371	7.3608	5.95911	6.4182	5.12601	2.41954	6.90192	7.08171	5.71614	4.83856	3.91005	5.74587	6.08615	5.44934	5.44317	6.01574	6.59575	6.27082
GL50803_115618	9.51707	7.36037	7.57793	9.85826	8.70539	0.886249	7.53855	8.62698	1.9626	5.08703	2.5887	10.1024	6.63855	7.74993	8.45287	5.62685	6.37908	5.29132
GL50803_115619	9.51707	7.36037	7.57793	9.85826	8.70539	0.886249	7.53855	8.62698	1.9626	5.08703	2.5887	10.1024	6.63855	7.74993	8.45287	5.62685	6.37908	5.29132
GL50803_11563	16.8151	14.0341	15.1649	29.2887	32.5813	36.8418	16.5193	17.4218	16.6793	30.2683	26.5463	28.9866	24.3446	24.3552	20.0239	31.1266	27.955	28.6325
GL50803_11566	83.9784	96.4358	89.7154	91.1204	85.8493	98.1284	85.1991	94.0005	83.466	75.8525	65.0857	69.465	73.3437	77.8563	79.3085	98.076	87.9319	92.0867
GL50803_115676	0.777578	1.50212	1.23292	1.42376	1.17122	1.47168	1.79148	1.51959	1.77218	1.32787	1.20984	1.28639	1.6156	1.48281	1.57393	1.18374	1.62331	1.57984
GL50803_115677	0.777578	1.50212	1.23292	1.42376	1.17122	1.47168	1.79148	1.51959	1.77218	1.32787	1.20984	1.28639	1.6156	1.48281	1.57393	1.18374	1.62331	1.57984
GL50803_115686	2.6841	1.94116	2.00678	2.42852	1.73433	1.69667	1.31363	1.51574	0.9535	1.88085	1.31223	1.66673	1.27743	0.759942	0.716137	2.64576	2.55423	2.59419
GL50803_115687	2.6841	1.94116	2.00678	2.42852	1.73433	1.69667	1.31363	1.51574	0.9535	1.88085	1.31223	1.66673	1.27743	0.759942	0.716137	2.64576	2.55423	2.59419
GL50803_115694	11.9796	14.0341	14.343	13.6274	16.5493	14.7417	15.5765	17.6144	16.8878	16.7894	18.7788	16.8088	11.6633	13.6975	13.9249	19.5026	18.0272	15.8961
GL50803_115695	11.9796	14.0341	14.343	13.6274	16.5493	14.7417	15.5765	17.6144	16.8878	16.7894	18.7788	16.8088	11.6633	13.6975	13.9249	19.5026	18.0272	15.8961
GL50803_115700	5.43916	1.9888	2.74489	3.87126	3.18908	0.281863	5.73727	7.15491	1.24157	1.7437	1.12497	3.65463	5.89626	5.13461	5.95819	4.99695	4.09688	2.80755
GL50803_115701	5.43916	1.9888	2.74489	3.87126	3.18908	0.281863	5.73727	7.15491	1.24157	1.7437	1.12497	3.65463	5.89626	5.13461	5.95819	4.99695	4.09688	2.80755
GL50803_115722	3.46557	4.13468	4.72537	5.38767	4.13883	3.36515	5.52191	6.8039	4.70739	6.72195	7.19835	7.25094	5.60059	5.51755	5.32163	7.51541	7.56118	7.42068
GL50803_115723	3.46557	4.13468	4.72537	5.38767	4.13883	3.36515	5.52191	6.8039	4.70739	6.72195	7.19835	7.25094	5.60059	5.51755	5.32163	7.51541	7.56118	7.42068
GL50803_115742	332.886	334.343	352.104	337.657	322.717	327.621	219.046	220.63	177.096	189.636	229.357	211.528	228.126	238.685	240.332	173.32	176.452	186.003
GL50803_115754	5.05426	4.9999	5.07552	3.57069	3.02693	3.44223	5.29901	6.29238	4.44781	5.05684	4.27826	4.22364	4.69187	3.94799	4.15342	5.00665	5.46798	5.2607
GL50803_115755	5.05426	4.9999	5.07552	3.57069	3.02693	3.44223	5.29901	6.29238	4.44781	5.05684	4.27826	4.22364	4.69187	3.94799	4.15342	5.00665	5.46798	5.2607
GL50803_115756	4.42247	3.94842	4.64399	5.37863	3.37678	0.897972	5.69503	6.33519	3.78759	5.74806	3.99772	6.5177	2.65578	3.63289	3.14786	2.63916	3.28079	3.81116
GL50803_115768	2.69722	2.4463	2.09596	2.05654	1.42981	2.07032	1.86691	1.94764	1.96329	1.54616	1.82352	1.84382	1.6156	1.48281	1.55207	1.70769	2.11884	2.0033
GL50803_115769	2.69722	2.4463	2.09596	2.05654	1.42981	2.07032	1.86691	1.94764	1.96329	1.54616	1.82352	1.84382	1.6156	1.48281	1.55207	1.70769	2.11884	2.0033
GL50803_115770	12.2396	11.9736	13.4129	12.1119	9.58244	8.66244	9.87804	13.0008	8.78409	9.87174	10.6248	10.816	12.1935	10.393	11.1006	10.9246	11.79	12.6954
GL50803_115784	1.16685	0.708569	1.09771	1.16748	1.02642	0.157644	1.21821	1.65057	0.383276	0.759253	0.40889	1.18433	1.07382	1.47503	1.49436	1.30871	1.29181	0.73943
GL50803_115785	1.16685	0.708569	1.09771	1.16748	1.02642	0.157644	1.21821	1.65057	0.383276	0.759253	0.40889	1.18433	1.07382	1.47503	1.49436	1.30871	1.29181	0.73943
GL50803_115786	4.73739	2.94801	4.44056	5.38767	4.24987	0.848584	4.58808	5.90713	1.99839	4.60208	3.06738	6.23898	4.714	5.29439	5.92409	3.92304	4.03263	3.75187
GL50803_115787	4.73739	2.94801	4.44056	5.38767	4.24987	0.848584	4.58808	5.90713	1.99839	4.60208	3.06738	6.23898	4.714	5.29439	5.92409	3.92304	4.03263	3.75187
GL50803_115797	1677.15	1782.61	2102.54	1161.22	1220.94	1243.36	735.246	744.796	721.395	1624.92	1710.57	1732.12	1146.72	1141.1	1438.82	1765.62	1976.19	2371.27
GL50803_115830	906.762	815.629	836.292	1106.14	1084.23	1117.98	229.644	215.671	231.928	2365.04	1963.84	2436.66	271.171	232.091	238.929	714.95	813.879	859.587
GL50803_115831	906.762	815.629	836.292	1106.14	1084.23	1117.98	229.644	215.671	231.928	2365.04	1963.84	2436.66	271.171	232.091	238.929	714.95	813.879	859.587
GL50803_11584	1.1688	1.32959	1.17004	1.43189	1.16818	0.845341	0.870849	0.889066	1.04315	1.46721	0.801649	1.58097	-	-	-	-	-	-
GL50803_115874	8.57766	10.9543	11.4168	12.0811	10.3433	11.4304	9.17502	10.8918	11.0625	14.0853	16.0435	15.7501	7.9567	8.77048	9.11479	8.939	11.0282	10.3269
GL50803_115875	8.57766	10.9543	11.4168	12.0811	10.3433	11.4304	9.17502	10.8918	11.0625	14.0853	16.0435	15.7501	7.9567	8.77048	9.11479	8.939	11.0282	10.3269
GL50803_115893	6.39461	8.17923	7.13408	5.40711	4.40381	4.7807	8.12955	8.81233	6.93477	5.8823	6.15684	6.78827	6.22868	5.72922	7.21296	4.88905	6.16275	7.31025
GL50803_115894	6.39461	8.17923	7.13408	5.40711	4.40381	4.7807	8.12955	8.81233	6.93477	5.8823	6.15684	6.78827	6.22868	5.72922	7.21296	4.88905	6.16275	7.31025
GL50803_11595	344.224	259.737	291.873	242.807	222.259	226.738	312.812	303.618	296.996	329.895	369.053	326.4	362.026	306.831	318.808	508.039	476.978	448.511
GL50803_115953	1.77385	2.68235	1.97267	2.05654	1.8405	2.35718	2.01777	1.92624	2.77988	3.20145	3.43664	2.76573	2.19101	1.77938	1.96741	1.28077	1.67457	2.01959
GL50803_115954	1.77385	2.68235	1.97267	2.05654	1.8405	2.35718	2.01777	1.92624	2.77988	3.20145	3.43664	2.76573	2.19101	1.77938	1.96741	1.28077	1.67457	2.01959
GL50803_115981	2.64862	2.03859	1.97267	5.51423	3.55931	3.66672	2.3195	1.90484	2.4324	2.25557	2.069	2.35838	1.04018	1.76084	1.72695	1.47483	1.93088	2.23132
GL50803_115982	2.64862	2.03859	1.97267	5.51423	3.55931	3.66672	2.3195	1.90484	2.4324	2.25557	2.069	2.35838	1.04018	1.76084	1.72695	1.47483	1.93088	2.23132
GL50803_115985	19.4832	16.4761	17.994	20.814	14.8253	17.2707	19.0776	21.4065	17.27	14.2064	13.7925	17.2985	17.8583	20.0547	18.0259	8.63783	10.3037	11.2866
GL50803_115986	19.4832	16.4761	17.994	20.814	14.8253	17.2707	19.0776	21.4065	17.27	14.2064	13.7925	17.2985	17.8583	20.0547	18.0259	8.63783	10.3037	11.2866
GL50803_11599	159.258	121.199	127.319	121.223	110.521	118.981	146.223	127.645	157.897	166.475	184.035	173.534	175.414	164.11	154.638	189.865	191.584	183.489
GL50803_11604	76.5263	49.3994	53.3221	33.2544	34.3461	29.2195	59.6088	65.2682	42.7473	38.2075	44.5928	45.4249	58.7692	45.9224	45.3086	45.918	50.6054	49.5493
GL50803_116040	5.60634	6.40502	6.46008	6.2582	4.20546	3.79368	6.88306	6.86041	6.80655	4.63701	4.96068	5.03192	2.75227	4.23974	3.91646	4.18812	5.35041	5.63367
GL50803_116075	0.801877	1.48066	1.06853	1.28816	1.12559	1.08505	1.03717	1.00592	1.38994	1.30968	1.26244	1.52137	-	-	-	-	-	-
GL50803_116076	0.801877	1.48066	1.06853	1.28816	1.12559	1.08505	1.03717	1.00592	1.38994	1.30968	1.26244	1.52137	-	-	-	-	-	-
GL50803_116089	1.9838	1.86563	2.05199	2.10219	1.48152	1.23421	2.50091	2.36542	2.12731	2.197	2.25591	2.44242	1.89932	2.50818	2.64639	2.15907	2.17933	2.33165
GL50803_116090	1.9838	1.86563	2.05199	2.10219	1.48152	1.23421	2.50091	2.36542	2.12731	2.197	2.25591	2.44242	1.89932	2.50818	2.64639	2.15907	2.17933	2.33165
GL50803_11613	26.632	33.0465	30.6175	27.9779	33.5852	34.2227	38.8469	40.7935	42.289	36.0891	40.0123	35.976	31.825	31.6952	34.2329	36.3273	33.1838	41.2387
GL50803_11621	55.3052	50.0848	58.0294	56.9954	59.7781	54.2275	85.7648	69.2162	75.2306	68.9403	86.0562	64.1479	79.0536	72.4355	75.5486	91.8662	86.5307	84.0735
GL50803_116227	1.50461	1.40555	2.55831	1.99597	1.40273	1.34072	1.31325	1.23707	1.22836	2.23265	2.30921	2.37682	2.37825	2.19716	2.5314	1.2897	1.42783	1.49743
GL50803_116228	1.50461	1.40555	2.55831	1.99597	1.40273	1.34072	1.31325	1.23707	1.22836	2.23265	2.30921	2.37682	2.37825	2.19716	2.5314	1.2897	1.42783	1.49743
GL50803_11624	34.7966	40.2138	40.4808	36.7013	38.5135	36.7919	51.3684	54.6624	52.2966	44.0927	43.3788	41.8076	37.0481	41.0369	40.5287	35.978	37.0797	38.4699
GL50803_116294	1.94443	1.59095	1.86294	1.73246	1.15267	0.474927	2.77434	3.06914	1.57168	1.63092	1.64362	1.59941	2.45836	2.75433	1.99976	1.50704	1.71421	1.85509
GL50803_116295	1.94443	1.59095	1.86294	1.73246	1.15267	0.474927	2.77434	3.06914	1.57168	1.63092	1.64362	1.59941	2.45836	2.75433	1.99976	1.50704	1.71421	1.85509
GL50803_11632	17.6777	19.079	18.9376	18.6652	20.1043	19.0495	26.0014	25.0334	23.3267	15.5219	15.5553	15.1391	23.9215	23.0796	24.7955	24.2097	22.106	24.9956
GL50803_11638	104.876	88.9682	96.4965	76.5212	76.1144	76.0532	113.372	101.32	100.84	68.14	64.7	61.4893	92.6423	95.345	95.8785	65.9403	67.6662	73.0309
GL50803_11640	88.1579	73.2174	72.8655	84.4762	74.8671	75.1054	78.9006	72.7262	74.5704	76.3255	74.2384	71.0515	78.4339	75.2528	64.6622	92.9529	90.0165	80.4577
GL50803_11642	3.01311	3.13298	3.41108	4.83625	3.4072	4.16559	4.56356	3.89528	3.47485	4.91132	4.55881	5.10267	3.0984	3.18805	2.31717	5.47238	5.67302	4.91867
GL50803_11643	0.923374	0.987104	1.02743	1.94354	1.58191	1.22224	1.43319	0.984522	1.2857	1.92815	1.89366	1.71518	1.50494	1.70524	1.48649	1.94056	1.94797	1.98701
GL50803_11647	104.244	111.028	113.264	116.929	135.102	102.394	174.962	165.657	137.326	120.091	89.7734	115.389	137.923	145.427	160.847	107.624	103.618	114.498
GL50803_116477	2658.5	2266.32	2265.16	3414.62	2474.42	2170.26	1544.11	1805.31	1121.78	1260.73	1106.72	1444.36	684.722	693.487	670.667	637.906	721.345	861.306
GL50803_11648	3.25611	2.9184	3.65766	3.52549	3.55931	2.71886	3.4321	3.76687	4.20457	2.40109	2.38461	2.70141	3.76235	3.3734	3.54134	2.7556	3.17826	3.55056
GL50803_116482	29.0299	26.5608	26.878	16.5156	13.463	5.56518	24.0349	22.4013	16.9205	25.8972	20.4396	29.3404	21.8163	21.6706	23.3663	21.6679	24.9466	27.4097
GL50803_116483	29.0299	26.5608	26.878	16.5156	13.463	5.56518	24.0349	22.4013	16.9205	25.8972	20.4396	29.3404	21.8163	21.6706	23.3663	21.6679	24.9466	27.4097
GL50803_11649	63.81	63.2176	54.5361	22.5089	23.9721	22.3745	34.585	34.1158	34.2621	29.9045	31.3506	25.1274	39.3497	29.2856	31.3037	39.7792	48.4599	58.2423
GL50803_11654	4215.01	4373.57	4515.06	4649.88	4253.35	1738	5542.84	6252.73	4181.63	5632.03	4604.24	6016.66	6963.26	6178.92	6828.87	4321.57	5279.69	6190.48
GL50803_116560	3.20751	4.12009	3.88369	4.56506	4.22858	4.11571	4.78986	5.6717	5.22966	3.96543	3.59444	5.35995	4.11645	4.52258	4.94039	3.35717	3.91302	5.14669
GL50803_116561	3.20751	4.12009	3.88369	4.56506	4.22858	4.11571	4.78986	5.6717	5.22966	3.96543	3.59444	5.35995	4.11645	4.52258	4.94039	3.35717	3.91302	5.14669
GL50803_11660	2.28413	2.87548	3.20559	4.42946	3.34636	2.81863	3.73382	3.80967	3.44011	3.12869	3.01583	3.04445	2.7443	3.44754	3.32274	3.1049	2.63146	2.86651
GL50803_11667	11.5179	11.6736	12.9867	11.2996	10.9517	12.397	11.4278	12.4563	12.8222	10.9504	11.3619	13.55	13.5002	13.3453	13.8156	10.4014	11.8245	13.6159
GL50803_116708	1.79815	2.27463	2.09596	1.62715	1.46023	1.40932	2.75322	2.67533	2.51927	1.87358	2.13913	2.83005	2.78856	2.35397	2.57949	2.4257	2.40933	2.5082
GL50803_116709	1.79815	2.27463	2.09596	1.62715	1.46023	1.40932	2.75322	2.67533	2.51927	1.87358	2.13913	2.83005	2.78856	2.35397	2.57949	2.4257	2.40933	2.5082
GL50803_116736	1.48226	1.824	2.07541	1.85314	1.21686	1.79594	2.03663	2.01185	2.46715	2.40109	2.08653	2.67998	2.05823	1.90912	1.98927	1.63007	1.93088	1.84043
GL50803_116737	1.48226	1.824	2.07541	1.85314	1.21686	1.79594	2.03663	2.01185	2.46715	2.40109	2.08653	2.67998	2.05823	1.90912	1.98927	1.63007	1.93088	1.84043
GL50803_116744	4.25481	3.48662	4.14795	7.16352	5.06547	2.15414	6.1676	7.19771	4.29388	4.15425	3.78486	6.51255	6.40529	5.82079	6.52524	6.3794	7.31786	6.00762
GL50803_116745	4.25481	3.48662	4.14795	7.16352	5.06547	2.15414	6.1676	7.19771	4.29388	4.15425	3.78486	6.51255	6.40529	5.82079	6.52524	6.3794	7.31786	6.00762
GL50803_116748	22.3748	20.0618	21.5716	29.4812	23.6524	9.77318	24.9725	27.5833	17.3645	19.8464	16.0035	28.1698	18.5059	22.0947	22.3616	11.3131	14.3244	18.9108
GL50803_116749	22.3748	20.0618	21.5716	29.4812	23.6524	9.77318	24.9725	27.5833	17.3645	19.8464	16.0035	28.1698	18.5059	22.0947	22.3616	11.3131	14.3244	18.9108
GL50803_11676	61.1371	61.5009	62.1391	88.4988	99.6606	95.7338	76.5245	76.2791	83.2923	88.0035	83.7768	82.3717	65.6419	75.2528	75.5923	62.3696	55.2266	53.6168
GL50803_11677	121.108	107.68	108.743	105.674	122.598	110.825	93.9491	84.4977	94.0991	95.425	112.638	103.297	87.7734	78.9599	88.3586	74.6728	76.9618	89.1224
GL50803_116806	0.923374	0.70814	0.986335	1.76274	1.38417	1.44698	1.13146	1.36977	0.799217	1.78263	1.56051	1.62942	1.15084	1.05651	0.830684	1.18452	1.28156	1.75965
GL50803_116807	0.923374	0.70814	0.986335	1.76274	1.38417	1.44698	1.13146	1.36977	0.799217	1.78263	1.56051	1.62942	1.15084	1.05651	0.830684	1.18452	1.28156	1.75965
GL50803_11683	1895.39	1553.53	1621.7	2463.5	2089.4	1753.94	2036.03	2091.81	1982.47	1413.55	1501.29	1476.56	2103.15	1639.77	1795.37	1143.57	1168.4	1194.65
GL50803_11684	217.673	175.275	169.033	197.879	156.64	160.887	138.302	156.539	149.94	239.89	222.189	197.16	176.299	151.618	145.195	251.962	217.694	182.251
GL50803_116868	2.42993	3.58362	2.48639	1.87574	2.38808	2.83111	3.4321	3.57424	3.45748	3.25602	2.91062	2.61566	2.3902	2.79881	2.42647	2.057	2.13593	3.28997
GL50803_116869	2.42993	3.58362	2.48639	1.87574	2.38808	2.83111	3.4321	3.57424	3.45748	3.25602	2.91062	2.61566	2.3902	2.79881	2.42647	2.057	2.13593	3.28997
GL50803_11692	243.771	292.011	289.777	329.362	314.375	356.819	267.478	269.887	339.32	283.037	341.279	315.937	272.837	253.228	247.981	252.661	264.65	261.569
GL50803_11696	58.5127	61.1576	56.0978	55.0519	74.928	70.3162	68.3026	67.718	72.9025	60.2819	60.8425	56.3009	50.8581	55.6797	62.2576	44.9822	41.9325	49.2193
GL50803_116967	80.8195	65.4708	65.6324	48.2947	48.4309	43.7013	49.2752	46.5722	52.1749	45.2751	43.3788	40.7999	32.3562	41.5373	37.0748	30.3116	28.724	27.5902
GL50803_116968	80.8195	65.4708	65.6324	48.2947	48.4309	43.7013	49.2752	46.5722	52.1749	45.2751	43.3788	40.7999	32.3562	41.5373	37.0748	30.3116	28.724	27.5902
GL50803_116971	9.84122	8.9054	8.65098	4.38426	6.19076	5.94907	6.46819	5.99274	7.34932	5.05684	5.26016	4.60956	4.49269	4.87475	5.70549	3.88112	3.94719	3.5017
GL50803_116972	9.84122	8.9054	8.65098	4.38426	6.19076	5.94907	6.46819	5.99274	7.34932	5.05684	5.26016	4.60956	4.49269	4.87475	5.70549	3.88112	3.94719	3.5017
GL50803_11699	1.45796	0.772517	0.863043	1.17516	1.03433	0.873028	-	-	-	-	-	-	-	-	-	-	-	-
GL50803_11700	247.416	235.403	251.187	264.683	292.198	270.19	301.572	272.028	275.66	222.283	217.35	223.145	204.141	211.264	223.542	210.279	188.782	160.687
GL50803_11701	30.1423	27.9574	29.1774	32.7274	29.2758	24.9187	32.0068	31.821	33.9549	24.3525	23.6585	24.0139	21.221	27.3283	26.4945	18.8925	18.776	19.6034
GL50803_117083	4.76607	4.74497	5.86869	5.69683	4.353	3.72833	6.43462	7.77387	6.03026	5.65311	5.53544	6.34961	6.23842	6.06063	7.16749	4.08411	4.74996	5.78579
GL50803_117084	4.76607	4.74497	5.86869	5.69683	4.353	3.72833	6.43462	7.77387	6.03026	5.65311	5.53544	6.34961	6.23842	6.06063	7.16749	4.08411	4.74996	5.78579
GL50803_117114	2.21124	4.39905	2.93846	1.78534	2.58582	3.13043	2.50807	1.88343	2.74514	2.61937	3.29637	2.65854	2.54512	2.11301	2.42647	2.0764	1.96505	2.01959
GL50803_117115	2.21124	4.39905	2.93846	1.78534	2.58582	3.13043	2.50807	1.88343	2.74514	2.61937	3.29637	2.65854	2.54512	2.11301	2.42647	2.0764	1.96505	2.01959
GL50803_11712	1473.41	1493.06	1323.21	1250.78	1065.51	1239.95	1159.64	1137.68	1261.13	882	977.338	946.01	1320.85	1101.92	1072.63	920.874	1053.17	1100.54
GL50803_11713	94.0383	110.384	92.5511	70.8262	86.5489	76.7018	103.68	94.5141	100.389	75.2341	81.1467	79.2415	109.684	89.5249	107.246	66.0179	68.5206	92.8033
GL50803_11714	89.3243	105.663	93.6607	80.8151	94.9453	99.2509	109.337	104.488	125.199	89.3859	82.7949	80.5279	94.6341	95.2337	102.655	74.634	75.1847	71.6953
GL50803_11715	26.0975	33.8191	26.3845	19.571	25.2194	26.4652	31.3038	28.1231	31.6907	22.5557	22.7239	18.7813	31.9578	30.6943	30.2107	23.442	21.8719	25.0168
GL50803_11716	86.5293	84.8481	87.5783	91.7079	73.3765	84.365	94.1456	96.6219	113.277	81.928	77.7802	79.7012	81.361	93.4014	85.2658	69.5295	72.0064	60.9394
GL50803_117163	3.69349	2.85402	3.86315	2.71192	2.47935	2.1701	2.52693	3.12479	2.11966	3.21964	3.17363	3.13021	3.25332	2.83588	3.32274	4.71556	3.98137	4.12061
GL50803_117164	3.69349	2.85402	3.86315	2.71192	2.47935	2.1701	2.52693	3.12479	2.11966	3.21964	3.17363	3.13021	3.25332	2.83588	3.32274	4.71556	3.98137	4.12061
GL50803_11719	1.11777	1.97421	1.72609	1.49155	1.06475	1.87078	1.73491	1.84063	2.81463	2.25557	1.71832	2.1011	1.68199	1.29746	1.79253	1.35839	1.19612	1.20524
GL50803_117191	3.64733	3.21238	3.10983	4.49184	4.03023	1.62159	4.98673	5.31385	5.35545	7.10758	7.62653	7.07213	5.04774	5.47529	5.19834	4.83976	5.33401	4.98024
GL50803_117192	3.64733	3.21238	3.10983	4.49184	4.03023	1.62159	4.98673	5.31385	5.35545	7.10758	7.62653	7.07213	5.04774	5.47529	5.19834	4.83976	5.33401	4.98024
GL50803_117195	2.28413	3.06861	2.60968	2.84751	2.08387	2.24493	3.75268	3.16759	3.07525	3.6562	3.2087	3.62333	3.14267	3.26219	4.24086	3.97815	3.36622	3.40398
GL50803_117196	2.28413	3.06861	2.60968	2.84751	2.08387	2.24493	3.75268	3.16759	3.07525	3.6562	3.2087	3.62333	3.14267	3.26219	4.24086	3.97815	3.36622	3.40398
GL50803_11720	798.913	844.575	834.193	588.486	645.695	648.56	959.97	890.051	883.76	745.574	769.386	719.949	818.023	775.512	772.755	689.443	724.336	734.641
GL50803_117203	31.6372	35.9654	34.7256	34.4043	28.7482	26.8334	28.3997	32.5534	24.5968	32.7647	41.1688	36.0888	26.2922	29.6748	33.1662	32.2521	32.7053	28.4045
GL50803_117204	31.6372	35.9654	34.7256	34.4043	28.7482	26.8334	28.3997	32.5534	24.5968	32.7647	41.1688	36.0888	26.2922	29.6748	33.1662	32.2521	32.7053	28.4045
GL50803_117219	1.14207	1.48066	1.13018	1.94354	1.76444	1.60887	1.01832	1.43398	1.45944	1.60073	2.1742	1.71518	1.17297	1.22332	1.63951	1.55245	2.32389	1.6287
GL50803_117220	1.14207	1.48066	1.13018	1.94354	1.76444	1.60887	1.01832	1.43398	1.45944	1.60073	2.1742	1.71518	1.17297	1.22332	1.63951	1.55245	2.32389	1.6287
GL50803_117227	7.144	6.3518	6.78105	6.98318	5.06517	2.9683	6.75106	5.47908	5.22966	6.13005	5.66239	6.88218	5.75418	6.07954	5.26829	6.28742	5.92934	5.66787
GL50803_117228	7.144	6.3518	6.78105	6.98318	5.06517	2.9683	6.75106	5.47908	5.22966	6.13005	5.66239	6.88218	5.75418	6.07954	5.26829	6.28742	5.92934	5.66787
GL50803_117287	9.59823	7.36037	8.52769	9.03972	8.32026	7.91962	11.0318	10.0592	7.38407	7.11231	7.73244	8.66168	9.33948	9.04517	8.70033	6.75315	5.77555	7.72003
GL50803_117288	9.59823	7.36037	8.52769	9.03972	8.32026	7.91962	11.0318	10.0592	7.38407	7.11231	7.73244	8.66168	9.33948	9.04517	8.70033	6.75315	5.77555	7.72003
GL50803_11730	1.52114	2.80681	2.38981	2.58807	2.97035	1.33698	3.48679	4.60071	3.78759	3.47503	3.30934	3.68422	2.87443	1.88688	2.30318	3.07074	1.7395	1.55085
GL50803_117343	1.67665	1.78108	1.41786	1.83054	1.18644	0.548761	1.4709	1.30556	0.868714	1.12778	1.20984	1.24351	1.35002	1.55695	1.37719	1.59126	1.45243	1.4984
GL50803_117344	1.67665	1.78108	1.41786	1.83054	1.18644	0.548761	1.4709	1.30556	0.868714	1.12778	1.20984	1.24351	1.35002	1.55695	1.37719	1.59126	1.45243	1.4984
GL50803_117391	2.00469	1.9858	1.65376	0.851089	0.509255	0.517581	0.44919	0.543199	0.440612	1.88158	2.4828	1.83568	1.35267	0.371074	0.372496	1.95609	2.47255	2.43784
GL50803_117392	2.00469	1.9858	1.65376	0.851089	0.509255	0.517581	0.44919	0.543199	0.440612	1.88158	2.4828	1.83568	1.35267	0.371074	0.372496	1.95609	2.47255	2.43784
GL50803_117393	2.00469	1.9858	1.65376	0.851089	0.509255	0.517581	0.44919	0.543199	0.440612	1.88158	2.4828	1.83568	1.35267	0.371074	0.372496	1.95609	2.47255	2.43784
GL50803_11740	195.998	208.408	204.706	175.099	200.781	206.035	238.852	247.329	207.484	222.464	216.999	222.588	222.687	212.413	221.443	190.835	190.149	189.678
GL50803_11742	30.6171	36.2224	38.6315	27.3903	33.5852	30.5809	41.7132	37.6687	39.5091	33.3606	33.2442	32.5027	31.3824	30.9908	33.9269	41.1011	33.9356	27.4599
GL50803_11743	18.0301	21.2442	22.6857	23.1869	22.4814	23.7214	22.2144	21.8735	25.8877	22.8103	20.7952	20.7966	19.4314	21.1301	17.3132	17.9308	16.6432	14.0394
GL50803_117436	12.5336	13.1718	13.1351	17.1569	16.559	10.4155	25.198	27.9964	20.7623	32.1287	23.5027	31.7927	13.6255	18.2831	21.2581	23.7769	21.5076	19.9916
GL50803_117437	12.5336	13.1718	13.1351	17.1569	16.559	10.4155	25.198	27.9964	20.7623	32.1287	23.5027	31.7927	13.6255	18.2831	21.2581	23.7769	21.5076	19.9916
GL50803_117472	28.9206	26.4587	29.6246	26.7503	25.9044	8.8131	34.0947	38.699	20.3456	25.9347	22.0772	32.8029	32.774	36.5981	40.8806	32.1815	34.0805	32.431
GL50803_117473	28.9206	26.4587	29.6246	26.7503	25.9044	8.8131	34.0947	38.699	20.3456	25.9347	22.0772	32.8029	32.774	36.5981	40.8806	32.1815	34.0805	32.431
GL50803_117476	5.76866	4.6321	4.28028	2.72773	2.52133	0.426537	2.67553	2.50368	1.86322	1.6673	2.4607	2.24175	2.42162	1.36641	1.45457	1.85052	1.07548	1.2313
GL50803_11749	110.562	116.95	110.346	96.1374	99.113	105.711	134.154	141.3	132.253	120.455	113.76	110.029	111.144	119.552	130.286	97.649	87.4876	96.6796
GL50803_11752	21.9666	29.4415	27.6585	20.9269	22.3902	24.2452	27.7585	26.2825	31.6907	28.2674	29.8426	26.1566	28.3725	26.5424	24.4396	24.4899	20.915	21.4011
GL50803_11755	91.8028	93.3457	94.195	83.4366	83.0809	60.0893	121.783	120.112	103.134	93.9698	88.5811	84.1298	99.1047	88.5611	99.2012	105.916	98.4236	104.497
GL50803_11761	11.6637	12.2744	14.5895	14.2376	14.9369	16.1635	14.2187	13.9973	15.1504	12.8786	14.1323	11.8348	16.2445	18.0903	16.0016	12.0315	13.875	12.997
GL50803_117617	0.850476	1.30899	1.21237	0.858773	0.882221	1.18482	-	-	-	-	-	-	-	-	-	-	-	-
GL50803_117618	0.850476	1.30899	1.21237	0.858773	0.882221	1.18482	-	-	-	-	-	-	-	-	-	-	-	-
GL50803_11763	113.575	114.204	118.607	105.494	103.585	87.8017	146.977	148.62	136.353	100.7	101.977	107.413	125.884	119.626	142.572	102.85	115.614	126.159
GL50803_117654	2.15	2.55746	2.74448	0.76702	0.759623	0.654023	0.715084	0.71228	0.523661	2.18244	2.25275	2.07066	0.926423	0.604988	0.685533	2.61859	2.35601	2.68931
GL50803_117655	2.15	2.55746	2.74448	0.76702	0.759623	0.654023	0.715084	0.71228	0.523661	2.18244	2.25275	2.07066	0.926423	0.604988	0.685533	2.61859	2.35601	2.68931
GL50803_117656	2.15	2.55746	2.74448	0.76702	0.759623	0.654023	0.715084	0.71228	0.523661	2.18244	2.25275	2.07066	0.926423	0.604988	0.685533	2.61859	2.35601	2.68931
GL50803_11771	23.7963	15.8748	16.8721	15.9452	12.9185	10.7759	17.5637	19.2106	18.3639	17.4846	13.3671	17.5172	18.6564	17.1702	17.6752	12.3416	11.573	11.8843
GL50803_11772	134.375	102.435	109.976	101.878	85.8736	92.884	113.825	121.011	113.385	112.468	114.11	120.859	198.423	146.159	148.682	125.593	128.654	110.458
GL50803_11775	135.736	130.469	139.197	138.488	132.272	147.218	165.08	159.15	177.808	144.756	139.044	142.06	158.328	159.996	148.955	109.875	117.151	112.478
GL50803_11803	1.48615	1.54117	2.00308	1.10239	0.87492	0.365175	1.86955	2.0157	1.05114	1.7055	1.59278	2.06079	2.01175	2.50447	2.71546	0.999001	1.21287	1.23032
GL50803_118088	1.38506	1.80254	1.93157	2.07914	1.7036	2.23246	1.92349	2.03325	2.71039	1.92815	2.10406	2.01534	1.46068	1.94619	1.94555	1.51364	1.74292	1.54726
GL50803_118089	1.38506	1.80254	1.93157	2.07914	1.7036	2.23246	1.92349	2.03325	2.71039	1.92815	2.10406	2.01534	1.46068	1.94619	1.94555	1.51364	1.74292	1.54726
GL50803_118267	1.23926	2.21026	1.29456	0.994369	1.36896	1.38437	1.3389	1.36977	1.59843	1.81901	1.75339	1.60799	1.17297	0.852618	1.02743	1.31958	1.65748	1.46583
GL50803_118268	1.23926	2.21026	1.29456	0.994369	1.36896	1.38437	1.3389	1.36977	1.59843	1.81901	1.75339	1.60799	1.17297	0.852618	1.02743	1.31958	1.65748	1.46583
GL50803_118424	4.25481	4.93767	5.41498	5.53186	4.66391	4.83957	5.15532	6.58859	5.73977	5.02264	5.73743	5.04907	4.83086	4.47106	5.69063	5.59347	5.27625	5.08578
GL50803_118425	4.25481	4.93767	5.41498	5.53186	4.66391	4.83957	5.15532	6.58859	5.73977	5.02264	5.73743	5.04907	4.83086	4.47106	5.69063	5.59347	5.27625	5.08578
GL50803_118456	2.00518	2.99479	2.84928	2.7657	1.90134	2.54301	2.46923	3.71079	3.09749	2.73142	2.82997	2.61094	2.65578	2.97527	2.33685	1.62037	2.09253	2.32025
GL50803_118457	2.00518	2.99479	2.84928	2.7657	1.90134	2.54301	2.46923	3.71079	3.09749	2.73142	2.82997	2.61094	2.65578	2.97527	2.33685	1.62037	2.09253	2.32025
GL50803_118460	1.04487	1.7167	1.29456	1.15256	1.17122	1.23471	1.4709	1.81923	1.52894	2.18281	2.61255	2.35838	1.23936	1.44574	1.53021	2.057	2.39224	2.05216
GL50803_118461	1.04487	1.7167	1.29456	1.15256	1.17122	1.23471	1.4709	1.81923	1.52894	2.18281	2.61255	2.35838	1.23936	1.44574	1.53021	2.057	2.39224	2.05216
GL50803_118482	1.36076	0.793975	1.19182	1.01697	1.01912	0.685951	-	-	-	-	-	-	1.06231	1.03797	0.852544	1.3778	1.12777	1.04237
GL50803_118483	1.36076	0.793975	1.19182	1.01697	1.01912	0.685951	-	-	-	-	-	-	1.06231	1.03797	0.852544	1.3778	1.12777	1.04237
GL50803_118496	5.75894	6.7166	6.49337	6.486	4.92827	6.92187	7.39222	7.49093	7.81842	6.9486	6.22452	6.86074	7.94519	8.56325	8.28498	6.75315	6.56157	8.56696
GL50803_118497	5.75894	6.7166	6.49337	6.486	4.92827	6.92187	7.39222	7.49093	7.81842	6.9486	6.22452	6.86074	7.94519	8.56325	8.28498	6.75315	6.56157	8.56696
GL50803_118540	1.70095	1.10813	1.52676	1.52771	1.0538	0.908448	1.37623	1.54998	0.811031	1.58872	1.28593	1.62128	1.52397	1.57957	1.50616	1.09952	1.21116	1.17266
GL50803_118541	1.70095	1.10813	1.52676	1.52771	1.0538	0.908448	1.37623	1.54998	0.811031	1.58872	1.28593	1.62128	1.52397	1.57957	1.50616	1.09952	1.21116	1.17266
GL50803_118542	1.70095	1.10813	1.52676	1.52771	1.0538	0.908448	1.37623	1.54998	0.811031	1.58872	1.28593	1.62128	1.52397	1.57957	1.50616	1.09952	1.21116	1.17266
GL50803_11857	4.95706	5.96554	4.93168	5.01704	4.16773	4.93885	6.18533	5.86433	5.42077	3.85629	4.13799	4.07356	4.7804	5.82005	4.45946	4.07518	3.28079	4.07175
GL50803_118580	13.6096	13.4019	17.3533	9.26074	5.07186	5.48187	6.42067	7.37279	5.2102	10.4276	9.52335	10.5188	10.0163	8.89392	6.16237	5.18013	6.82608	6.67278
GL50803_118581	13.6096	13.4019	17.3533	9.26074	5.07186	5.48187	6.42067	7.37279	5.2102	10.4276	9.52335	10.5188	10.0163	8.89392	6.16237	5.18013	6.82608	6.67278
GL50803_118590	6.68231	5.34324	6.34953	5.64982	4.45674	1.29707	9.29685	9.45997	3.02312	3.8381	2.52488	5.48859	6.7501	7.87745	8.48172	8.96539	8.45827	7.8829
GL50803_118591	6.68231	5.34324	6.34953	5.64982	4.45674	1.29707	9.29685	9.45997	3.02312	3.8381	2.52488	5.48859	6.7501	7.87745	8.48172	8.96539	8.45827	7.8829
GL50803_118602	1.85452	1.17895	1.46882	2.16275	1.73554	0.40758	1.97704	2.66206	0.94933	1.13979	0.821988	2.63409	2.13613	1.88985	2.25378	1.86837	1.78803	1.20459
GL50803_118603	1.85452	1.17895	1.46882	2.16275	1.73554	0.40758	1.97704	2.66206	0.94933	1.13979	0.821988	2.63409	2.13613	1.88985	2.25378	1.86837	1.78803	1.20459
GL50803_118606	4.41956	4.57072	5.11661	4.92665	3.52888	3.72908	6.22304	5.6289	4.85298	5.3115	4.91439	5.2699	5.40008	5.93126	6.07711	5.72466	5.39963	5.39067
GL50803_118607	4.41956	4.57072	5.11661	4.92665	3.52888	3.72908	6.22304	5.6289	4.85298	5.3115	4.91439	5.2699	5.40008	5.93126	6.07711	5.72466	5.39963	5.39067
GL50803_118619	0.502996	0.813717	0.655502	3.42199	2.91772	2.89197	1.50522	1.51745	1.95009	4.89567	4.63455	5.04822	0.728125	0.828522	0.847735	1.48841	1.36768	1.80297
GL50803_118620	0.502996	0.813717	0.655502	3.42199	2.91772	2.89197	1.50522	1.51745	1.95009	4.89567	4.63455	5.04822	0.728125	0.828522	0.847735	1.48841	1.36768	1.80297
GL50803_118641	24.0563	24.0338	26.8982	24.2716	20.1238	19.244	30.9455	32.2752	28.7023	26.5939	24.4247	26.1351	18.3027	18.1274	19.7178	17.3486	19.5138	23.0461
GL50803_118642	24.0563	24.0338	26.8982	24.2716	20.1238	19.244	30.9455	32.2752	28.7023	26.5939	24.4247	26.1351	18.3027	18.1274	19.7178	17.3486	19.5138	23.0461
GL50803_11865	3.83929	3.34757	3.0001	3.75148	3.89394	2.86852	3.73382	4.75139	3.68335	3.81991	3.47171	4.15932	3.49677	4.07774	3.32274	3.99756	3.21244	2.99681
GL50803_118653	3.76639	2.53214	3.22614	2.37293	1.18644	0.698423	1.28232	1.75502	0.642848	1.36425	0.964363	1.82238	1.94757	1.39014	1.33347	0.737413	0.820196	1.02608
GL50803_118654	3.76639	2.53214	3.22614	2.37293	1.18644	0.698423	1.28232	1.75502	0.642848	1.36425	0.964363	1.82238	1.94757	1.39014	1.33347	0.737413	0.820196	1.02608
GL50803_118657	2.78616	2.49737	3.43532	1.50014	1.03585	1.08006	1.84353	2.26526	1.36736	2.33597	2.63008	3.46124	1.76255	1.36827	1.38375	1.52373	1.57819	1.44335
GL50803_118658	2.78616	2.49737	3.43532	1.50014	1.03585	1.08006	1.84353	2.26526	1.36736	2.33597	2.63008	3.46124	1.76255	1.36827	1.38375	1.52373	1.57819	1.44335
GL50803_118659	2.78616	2.49737	3.43532	1.50014	1.03585	1.08006	1.84353	2.26526	1.36736	2.33597	2.63008	3.46124	1.76255	1.36827	1.38375	1.52373	1.57819	1.44335
GL50803_11866	33.6788	42.0163	37.3985	32.9498	34.65	28.0117	49.2186	54.3627	48.0225	22.8831	19.9185	21.6542	34.7021	35.3651	36.9873	18.4353	21.0859	28.2416
GL50803_11867	130.901	109.063	121.76	156.762	189.752	162.48	127.331	115.228	110.655	163.957	168.245	154.547	143.543	135.083	126.484	246.903	230.442	205.638
GL50803_11877	63.8586	66.5652	71.0983	103.912	96.8618	113.294	68.1517	66.8191	77.3155	88.5128	105.694	102.611	88.8357	90.3034	76.8602	110.107	112.743	101.957
GL50803_118786	17.8265	31.32	24.441	6.7373	7.99414	9.44417	13.0876	9.70782	13.4359	115.695	85.284	84.7134	7.57958	8.79494	11.5107	28.2732	24.5868	28.7889
GL50803_11884	132.042	123.045	120.579	155.89	181.433	161.535	141.659	146.565	138.16	152.651	150.756	162.256	113.402	115.141	138.943	142.476	126.242	145.41
GL50803_11885	168.963	160.254	166.163	216.14	250.83	241.496	203.32	203.148	206.617	247.315	249.402	244.767	185.353	203.802	203.914	259.708	238.284	234.472
GL50803_118872	0.923374	1.07294	1.04798	1.12996	1.00391	0.33674	-	-	-	-	-	-	-	-	-	-	-	-
GL50803_118873	0.923374	1.07294	1.04798	1.12996	1.00391	0.33674	-	-	-	-	-	-	-	-	-	-	-	-
GL50803_11892	4.76266	5.06428	4.80838	4.47466	4.53279	2.04538	4.48813	4.10931	2.39765	3.89267	3.19116	3.90204	2.61151	3.66997	3.6725	4.34686	4.54525	4.1369
GL50803_11895	102.835	101.328	112.771	123.121	107.418	118.183	108.243	114.033	116.929	126.894	130.943	129.454	108.002	102.129	103.53	97.2221	97.33	98.3409
GL50803_11897	32.4352	32.8912	34.0787	31.3556	27.3513	23.6404	35.0534	39.6655	26.2084	35.575	27.2452	35.0026	30.8101	30.7243	30.7567	22.5427	24.42	25.0628
GL50803_119058	14.0207	12.5319	14.158	14.3958	12.6857	12.0852	13.1627	13.5907	12.9438	12.5875	13.2381	14.5362	11.1764	11.4918	10.7989	8.84896	9.75692	10.5214
GL50803_119059	14.0207	12.5319	14.158	14.3958	12.6857	12.0852	13.1627	13.5907	12.9438	12.5875	13.2381	14.5362	11.1764	11.4918	10.7989	8.84896	9.75692	10.5214
GL50803_119070	6.901	8.51914	8.50714	9.80809	8.57884	9.46612	7.75051	7.96179	7.87055	12.2237	11.3444	11.1487	8.01159	7.59942	7.06082	11.8762	12.5763	11.6289
GL50803_119071	6.901	8.51914	8.50714	9.80809	8.57884	9.46612	7.75051	7.96179	7.87055	12.2237	11.3444	11.1487	8.01159	7.59942	7.06082	11.8762	12.5763	11.6289
GL50803_11912	136.574	133.79	145.862	163.05	124.703	152.4	164.885	156.54	174.394	191.031	182.797	192.31	107.335	108.467	91.4435	140.955	145.976	126.839
GL50803_119129	3.01311	3.81967	3.45217	2.84751	2.61624	1.43426	4.88414	5.11523	3.83971	3.34697	3.50677	3.49469	3.69595	4.65233	4.19714	3.59004	3.93011	3.90888
GL50803_119130	3.01311	3.81967	3.45217	2.84751	2.61624	1.43426	4.88414	5.11523	3.83971	3.34697	3.50677	3.49469	3.69595	4.65233	4.19714	3.59004	3.93011	3.90888
GL50803_11914	0.680381	1.75962	0.780849	0.994369	1.18644	1.24718	1.39547	1.79782	1.63318	2.03729	1.78845	2.05822	-	-	-	-	-	-
GL50803_119191	11.5354	9.66075	6.63393	4.61523	5.64439	7.23766	5.37897	7.84921	10.7783	5.07866	7.05914	4.95088	4.01376	9.63051	10.1881	4.68801	4.21102	3.76132
GL50803_119224	7.07061	8.86377	6.20528	6.79064	9.08566	13.2271	5.91792	7.49221	7.3382	9.91868	12.2646	9.63247	9.67366	7.54641	8.59583	10.9211	7.62304	11.8573
GL50803_11925	48.8902	49.1836	43.2755	41.5827	58.4396	54.2026	53.669	49.0121	46.7368	39.7635	43.0983	43.5657	44.8826	44.8181	39.217	39.471	43.1287	48.5027
GL50803_11930	9.71972	11.3302	7.06874	3.66109	5.41501	6.06131	4.11098	4.23773	4.7258	6.4029	7.67984	6.38906	6.10828	3.55875	3.97854	9.27588	10.5259	10.3911
GL50803_11932	169.123	151.8	148.156	154.489	172.246	180.293	143.469	118.357	160.677	137.844	157.139	143.947	136.374	163.295	135.795	168.712	168.072	154.792
GL50803_119456	3.3776	6.02992	4.39741	4.49726	3.92436	5.4003	3.80926	3.95949	3.37061	6.38471	6.32973	5.81019	4.66974	4.41137	4.08784	4.44389	4.887	5.00011
GL50803_119457	3.3776	6.02992	4.39741	4.49726	3.92436	5.4003	3.80926	3.95949	3.37061	6.38471	6.32973	5.81019	4.66974	4.41137	4.08784	4.44389	4.887	5.00011
GL50803_119466	1.2762	2.31369	1.77253	1.83597	1.23298	1.05088	1.69191	1.73147	1.31072	2.49931	3.1042	3.32231	1.38631	1.41831	1.56387	2.49052	2.90144	2.62644
GL50803_119467	1.2762	2.31369	1.77253	1.83597	1.23298	1.05088	1.69191	1.73147	1.31072	2.49931	3.1042	3.32231	1.38631	1.41831	1.56387	2.49052	2.90144	2.62644
GL50803_119472	4.44677	4.07717	5.11661	5.83062	4.00042	1.20977	4.97843	5.54329	3.97871	6.73032	5.11989	5.66011	5.1345	4.39284	4.41574	4.36626	3.94719	4.07175
GL50803_119473	4.44677	4.07717	5.11661	5.83062	4.00042	1.20977	4.97843	5.54329	3.97871	6.73032	5.11989	5.66011	5.1345	4.39284	4.41574	4.36626	3.94719	4.07175
GL50803_11950	1160.83	1365.68	1297.69	1284.45	1371.85	1156.56	1975.87	2017.67	1598.88	1161.84	1165.93	1211.18	1786.36	1719.32	2067.97	1218.17	1233.71	1725.9
GL50803_11951	8.55336	11.2873	12.1648	13.3336	11.4689	14.1929	16.4816	16.0092	17.0615	13.7153	10.2047	14.1074	12.3936	14.3833	13.5096	7.33532	7.24507	8.43666
GL50803_11952	13.1702	12.1457	11.9593	13.1076	12.0469	12.8959	18.3674	18.6631	21.8916	15.6071	13.2205	15.3509	17.4839	15.4954	14.4714	9.58637	10.3892	10.9123
GL50803_11953	277.838	282.312	256.488	260.525	222.502	243.774	252.58	273.355	283.27	273.797	294.113	297.627	224.103	217.529	214.054	303.931	314.545	278.377
GL50803_11954	1.36076	2.01713	2.75352	2.98311	3.92436	3.66672	4.07326	4.837	3.40536	4.22009	3.92759	4.11644	4.33777	4.81915	5.81479	5.16189	5.12623	5.30956
GL50803_119548	1.30633	1.30469	0.948937	0.886344	0.940935	0.959832	-	-	-	-	-	-	-	-	-	-	-	-
GL50803_119549	1.30633	1.30469	0.948937	0.886344	0.940935	0.959832	-	-	-	-	-	-	-	-	-	-	-	-
GL50803_11955	66.7745	76.6937	77.304	106.397	135.527	121.8	133.249	149.476	110.327	109.068	107.588	106.299	136.153	131.081	149.873	120.47	113.187	130.589
GL50803_11956	29.1106	33.6903	35.3437	40.4075	46.8794	40.4586	56.3468	56.4174	50.9761	42.1282	39.5213	38.5488	47.14	47.4501	53.1201	38.035	35.6785	40.9455
GL50803_119598	1.87105	1.54503	2.13706	1.51415	1.32333	1.3719	2.37607	2.05465	1.87642	1.63711	1.98133	2.18686	1.83691	1.81645	2.09857	1.22255	1.76	1.79157
GL50803_119599	1.87105	1.54503	2.13706	1.51415	1.32333	1.3719	2.37607	2.05465	1.87642	1.63711	1.98133	2.18686	1.83691	1.81645	2.09857	1.22255	1.76	1.79157
GL50803_11960	72.2661	70.4707	68.5092	67.3459	69.4521	75.0555	78.3349	79.8747	90.0335	60.3182	57.8267	64.5338	72.5912	77.477	75.4174	57.5182	57.5846	53.0956
GL50803_11961	30.9087	22.7034	27.0831	24.362	25.0064	23.2724	29.5689	31.4619	29.7448	17.0623	16.061	17.4091	26.8676	26.6165	24.9205	16.029	16.609	17.1013
GL50803_119610	23.7098	20.9288	23.4168	25.9571	28.1103	15.2688	29.8246	30.7689	22.0243	28.4285	27.18	25.6712	20.0068	21.8533	26.0852	25.8328	19.8672	25.2246
GL50803_119611	23.7098	20.9288	23.4168	25.9571	28.1103	15.2688	29.8246	30.7689	22.0243	28.4285	27.18	25.6712	20.0068	21.8533	26.0852	25.8328	19.8672	25.2246
GL50803_11965	38.7666	45.0107	37.2198	38.3148	36.3265	45.9191	39.8407	41.0297	36.9506	45.4566	46.4567	46.03	48.9654	36.445	39.2079	40.7363	42.9188	43.6097
GL50803_11966	2.62433	4.42051	3.61656	4.11307	3.52888	4.06582	3.39439	3.46723	3.89184	4.25647	3.96265	4.93115	4.11645	4.3743	3.58506	4.65735	4.54525	4.39749
GL50803_119664	3.79069	3.88404	3.90424	3.54809	3.19425	4.05335	3.71497	4.36614	4.1177	4.02	3.87499	4.35228	4.53695	4.04067	4.89667	3.4736	4.57943	4.25091
GL50803_119665	3.79069	3.88404	3.90424	3.54809	3.19425	4.05335	3.71497	4.36614	4.1177	4.02	3.87499	4.35228	4.53695	4.04067	4.89667	3.4736	4.57943	4.25091
GL50803_119706	7533.31	6838.78	7555.2	237.354	203.535	212.166	801.956	717.471	722.163	362.818	277.918	342.626	401.668	300.327	336.855	165.165	184.885	199.142
GL50803_119707	7533.31	6838.78	7555.2	237.354	203.535	212.166	801.956	717.471	722.163	362.818	277.918	342.626	401.668	300.327	336.855	165.165	184.885	199.142
GL50803_11976	8.84495	12.2744	11.9182	17.5823	28.1094	23.447	26.8911	28.0375	31.1694	25.5752	24.0565	24.0983	31.7365	33.6228	37.5994	24.4899	19.3088	26.3849
GL50803_11982	20.4114	24.4201	23.2611	26.622	28.0486	29.1592	44.5419	47.8563	42.8797	34.5975	38.294	33.2317	46.2105	41.2222	46.4309	48.0871	43.3679	44.2355
GL50803_11984	38.9761	41.5013	42.0425	40.0459	45.3583	46.7444	56.6862	53.2498	50.8371	65.2296	68.9782	58.9166	67.1026	57.1254	60.5962	93.9232	85.0612	85.8325
GL50803_11990	107.597	127.766	111.661	108.205	121.655	119.281	184.579	199.045	187.885	96.5892	104.642	99.3949	129.159	143.611	177.067	104.752	94.5618	103.976
GL50803_11992	551.254	578.443	535.827	426.901	448.807	478.295	549.777	559.38	556.22	570.149	657.064	553.275	602.33	581.819	577.369	714.709	658.686	623.596
GL50803_11997	12.1992	11.1985	17.5403	16.1938	14.5156	10.7757	20.1981	18.9628	17.2617	15.8894	18.7553	19.8404	18.0146	20.4606	19.9801	15.1958	16.4593	16.2525
GL50803_119989	23.8332	23.0223	24.4591	20.8456	18.0889	15.7427	24.3691	27.9767	23.5025	22.396	25.4669	23.8882	20.8549	21.9216	19.8249	21.5026	23.8079	25.7152
GL50803_119991	14.9825	11.4187	11.423	10.8499	8.42704	7.78043	14.5099	14.2349	10.3916	9.53232	9.18845	10.6916	12.4852	11.4255	12.5508	9.02555	7.54717	10.7618
GL50803_120001	6.7241	7.41959	8.82811	7.92105	5.91849	4.37911	7.12218	8.4686	5.97467	7.59617	7.91794	8.03349	7.79293	7.01519	7.06825	6.62624	6.53252	8.06043
GL50803_120002	6.7241	7.41959	8.82811	7.92105	5.91849	4.37911	7.12218	8.4686	5.97467	7.59617	7.91794	8.03349	7.79293	7.01519	7.06825	6.62624	6.53252	8.06043
GL50803_120021	48.2059	43.0232	47.6663	62.7158	49.1765	28.2669	54.4957	60.8362	43.3113	47.0817	43.3083	54.6157	44.2983	51.9674	51.3079	28.7203	32.6643	41.4892
GL50803_120022	48.2059	43.0232	47.6663	62.7158	49.1765	28.2669	54.4957	60.8362	43.3113	47.0817	43.3083	54.6157	44.2983	51.9674	51.3079	28.7203	32.6643	41.4892
GL50803_12028	58.9501	59.7413	60.0842	44.9726	49.6173	48.2161	60.0806	59.1141	61.7829	77.4897	66.1728	73.2384	71.5289	69.6923	77.2974	54.2193	51.4331	52.6721
GL50803_120293	5.83183	5.57929	5.60978	5.49163	4.48716	6.09873	5.8836	4.58017	5.36865	6.7667	6.6804	7.20377	5.46647	5.15278	4.37202	7.43235	6.88623	5.53758
GL50803_120294	5.83183	5.57929	5.60978	5.49163	4.48716	6.09873	5.8836	4.58017	5.36865	6.7667	6.6804	7.20377	5.46647	5.15278	4.37202	7.43235	6.88623	5.53758
GL50803_12035	243.285	210.039	202.075	175.28	174.589	185.232	158.895	145.153	176.453	196.562	226.362	193.258	152.707	139.199	129.762	172.865	176.069	165.313
GL50803_12046	31.2489	32.3599	32.0148	30.3283	29.5392	26.2906	32.5107	34.2442	32.2467	29.5043	28.8958	29.2868	24.8315	28.5812	30.2107	28.7591	25.4261	26.4827
GL50803_120485	17.5067	12.6787	13.955	16.0966	13.3492	10.4292	15.541	15.0037	12.7871	11.9036	11.7263	12.4531	18.2195	18.3728	19.5443	8.15618	8.9169	9.56535
GL50803_120486	17.5067	12.6787	13.955	16.0966	13.3492	10.4292	15.541	15.0037	12.7871	11.9036	11.7263	12.4531	18.2195	18.3728	19.5443	8.15618	8.9169	9.56535
GL50803_120517	3.98849	2.93299	4.43275	2.3553	1.40547	0.342227	4.8287	4.20048	1.32044	2.46403	1.60189	3.98909	3.91284	4.0807	3.80847	3.32651	4.03092	3.74927
GL50803_120518	3.98849	2.93299	4.43275	2.3553	1.40547	0.342227	4.8287	4.20048	1.32044	2.46403	1.60189	3.98909	3.91284	4.0807	3.80847	3.32651	4.03092	3.74927
GL50803_12055	78.1466	78.4104	77.9616	91.4367	97.3181	97.9538	94.3262	91.903	118.736	91.7507	96.4363	88.2891	86.5783	90.8965	88.14	62.4473	62.9501	54.822
GL50803_12056	9.81692	9.2702	9.49348	11.842	12.4119	11.6736	13.9547	14.6394	14.3164	13.6062	12.414	13.6357	12.3051	13.8272	12.504	8.6549	8.37284	8.56696
GL50803_12057	56.3744	49.5698	52.358	52.9727	52.3248	56.4974	59.0623	58.0012	59.559	52.7876	51.1288	48.1109	61.791	57.422	53.7759	41.9937	37.3189	33.7141
GL50803_12058	144.386	121.714	120.579	103.279	109.76	107.083	143.809	139.203	150.044	102.774	110.183	101.153	125.662	111.359	117.126	74.4787	78.2604	87.2983
GL50803_12059	95.2047	95.9195	91.1127	120.771	108.148	123.221	115.07	109.7	129.126	74.7611	83.6702	77.9916	94.28	94.1216	90.4099	66.5613	68.7256	61.9225
GL50803_12062	50.2393	45.9583	47.0942	44.9536	46.9305	47.7277	59.9215	65.5816	48.4589	40.6169	43.3998	40.553	49.3474	49.2858	51.2353	38.0303	39.4463	41.5647
GL50803_12063	652.424	483.535	580.371	570.747	505.682	464.314	497.376	409.685	504.253	684.16	576.908	580.991	590.944	574.982	553.001	470.721	417.878	302.984
GL50803_12066	0.971972	0.600846	1.23292	2.07914	2.22076	1.79594	1.88577	3.93809	2.53664	1.63711	1.22737	1.75806	1.63773	1.26039	1.92369	1.63007	1.91379	1.72642
GL50803_12071	26.3404	27.4673	26.0968	28.5655	30.1172	29.0344	32.4352	30.991	35.096	26.5939	26.406	25.8135	30.0103	29.5451	27.4126	17.5815	18.6253	16.5802
GL50803_12074	37.5667	36.0508	38.0561	35.2549	38.7265	43.4519	32.8878	30.7342	38.1887	29.3588	31.8064	29.93	31.6923	30.0641	27.7186	23.8689	23.9566	22.2155
GL50803_12081	171.469	185.237	135	54.5416	56.4941	62.4599	58.6731	56.1627	62.4984	53.2416	64.9062	53.6437	66.7414	52.0972	49.0174	55.5583	72.476	75.87
GL50803_12082	30.4227	31.759	34.234	37.6956	36.1711	38.089	42.4675	41.4355	39.1616	33.9063	33.2442	29.3725	28.3725	29.2114	27.3251	22.6269	21.6327	20.489
GL50803_12084	2.08974	2.14588	2.05486	1.89834	1.15601	1.47168	1.4709	2.18307	1.70268	1.20054	1.15724	0.986231	-	-	-	-	-	-
GL50803_12088	1.74955	1.93129	1.06853	0.768376	0.882221	1.12247	-	-	-	-	-	-	-	-	-	-	-	-
GL50803_12089	116.637	110.341	112.155	99.5725	94.3368	104.489	120.916	116.216	143.338	78.2536	74.9398	73.367	77.4158	83.1117	73.3188	49.9889	49.5194	43.5514
GL50803_120905	1.53086	1.15877	1.5617	6.3052	4.19816	5.58738	4.12984	3.55284	3.26636	8.9677	6.97848	8.66168	2.96562	2.59492	2.81995	3.55123	3.38331	4.49521
GL50803_120906	1.53086	1.15877	1.5617	6.3052	4.19816	5.58738	4.12984	3.55284	3.26636	8.9677	6.97848	8.66168	2.96562	2.59492	2.81995	3.55123	3.38331	4.49521
GL50803_12091	205.524	413.597	318.874	242.988	318.604	317.608	275.624	291.675	348.632	210.532	215	206.079	222.687	189.17	221.487	145.581	157.819	204.956
GL50803_12093	178.406	183.988	174.047	178.67	216.601	203.69	218.825	208.804	218.395	141.919	129.26	141.331	161.25	173.452	179.472	90.9735	94.2542	94.8229
GL50803_12094	72.7521	69.8698	69.7421	94.8718	85.758	99.0264	65.8134	67.4184	77.246	101.1	101.135	99.5664	68.6518	68.9138	55.1312	52.5504	53.1419	47.1346
GL50803_12095	64.8306	67.3806	64.0707	70.9618	83.2634	90.4457	65.1345	65.5777	64.8408	85.5297	80.5857	78.4268	70.9977	67.6905	67.2417	52.2011	53.7229	52.4767
GL50803_12102	3057.19	2876.81	2865.55	2531.39	2299.77	1868.13	3607.74	3603.31	2630.19	3321.61	2825.06	3123.31	3362.08	3094.56	3254.36	1924.69	1993.9	2323.5
GL50803_121045	468.442	358.233	396.897	366.787	393.866	71.6507	380.662	447.123	225.501	403.055	335.984	451.865	529.451	248.353	279.503	577.705	692.126	746.71
GL50803_121046	468.442	358.233	396.897	366.787	393.866	71.6507	380.662	447.123	225.501	403.055	335.984	451.865	529.451	248.353	279.503	577.705	692.126	746.71
GL50803_12105	271.472	241.497	262.036	442.811	554.917	554.398	410.419	362.176	425.6	367.803	383.185	377.812	376.191	415.485	381.328	307.424	293.664	284.566
GL50803_121061	14.045	14.9345	15.6231	13.3417	14.421	7.91513	12.9967	12.7187	11.3482	9.40753	8.04524	7.62013	12.0324	12.1405	11.7699	8.03742	8.27612	8.6966
GL50803_121062	14.045	14.9345	15.6231	13.3417	14.421	7.91513	12.9967	12.7187	11.3482	9.40753	8.04524	7.62013	12.0324	12.1405	11.7699	8.03742	8.27612	8.6966
GL50803_121069	1.02106	1.10599	1.15196	1.43144	1.40456	0.489145	3.95861	4.48172	2.43761	112.395	89.9004	131.069	0.648452	1.57438	1.38724	6.53038	6.48434	7.00536
GL50803_121070	1.02106	1.10599	1.15196	1.43144	1.40456	0.489145	3.95861	4.48172	2.43761	112.395	89.9004	131.069	0.648452	1.57438	1.38724	6.53038	6.48434	7.00536
GL50803_12108	2371.56	2010.9	2025.19	1250.01	1016.71	1081.81	1719.97	1694.32	1806.72	1272.5	1290.04	1266.83	1856.56	1405.63	1319.65	542.814	605.544	699.135
GL50803_12109	230.892	225.017	209.062	177.043	172.52	184.309	224.671	218.221	239.522	161.2	174.322	168.989	162.445	153.879	159.797	93.8844	99.8247	94.9206
GL50803_12116	108.618	115.062	107.017	90.3972	96.801	102.618	119.482	117.329	123.774	112.56	107.868	94.378	97.2014	92.5647	89.9762	99.8225	88.8888	77.689
GL50803_12119	4.17948	4.8926	5.30155	3.66109	4.01563	3.21773	5.31787	6.80604	6.04625	5.16598	3.75225	4.88827	4.55908	4.22602	4.50318	3.49301	3.52001	2.86651
GL50803_121373	0.747447	1.09097	0.952224	3.29272	3.28612	0.988518	1.65307	1.60263	1.2155	4.7567	4.60965	4.1203	1.99227	2.50521	2.55108	4.89681	4.60233	4.04373
GL50803_121374	0.747447	1.09097	0.952224	3.29272	3.28612	0.988518	1.65307	1.60263	1.2155	4.7567	4.60965	4.1203	1.99227	2.50521	2.55108	4.89681	4.60233	4.04373
GL50803_12139	353.992	387.288	316.983	176.139	154.054	147.018	208.642	206.022	173.326	303.265	341.525	296.169	293.729	169.931	161.065	333.544	381.665	422.68
GL50803_12140	1.06917	1.84546	1.35621	1.22036	1.06475	0.997747	1.77262	1.79782	1.42469	1.41882	1.05203	1.71518	0.840996	1.3716	0.524643	1.20315	1.19612	1.00979
GL50803_12143	32.0751	45.8789	39.7	27.0288	28.4745	28.3111	61.7778	68.7569	64.5628	21.7189	18.4106	20.4964	28.5053	24.3923	25.7512	21.6567	21.0517	23.2904
GL50803_12146	74.4045	73.9899	73.071	80.7699	74.3195	86.7042	76.7508	82.9567	88.0876	57.4806	66.1027	67.4067	71.3076	67.3568	68.0724	91.09	93.0581	87.6566
GL50803_12147	191.09	184.245	168.787	186.535	215.505	237.738	148.184	133.938	157.376	175.861	200.517	182.11	161.471	149.134	154.988	184.547	183.109	208.408
GL50803_12148	228.171	192.743	210.994	284.887	308.473	300.122	236.023	199.259	224.128	330.659	328.234	306.761	225.121	247.815	219.694	321.667	300.329	295.609
GL50803_12150	1698.13	1490.14	1444.86	1543.13	1427.07	1492.21	1052.22	1068.55	1136.63	1977.59	1939.7	1837.26	1144.77	1238.3	1089.81	1239.63	1199.54	1073.9
GL50803_12152	52.7295	73.3462	62.098	58.487	80.9818	86.0058	70.9427	77.8629	84.8907	69.9953	77.8855	73.1097	71.3961	65.1697	76.0732	54.9179	50.1687	65.2457
GL50803_12157	17.9329	20.7292	20.5486	26.9384	32.9464	36.3928	18.8954	16.266	19.2159	33.7244	37.9433	32.417	24.8758	22.5017	22.1224	23.2091	22.487	23.7139
GL50803_12158	4.51967	5.19303	4.80838	7.27697	6.96651	7.00917	6.10989	6.07835	5.55977	7.1305	6.45246	6.21754	5.4886	5.48641	5.90223	5.97693	4.4769	4.62551
GL50803_12160	12.6842	14.8495	12.8224	13.5144	15.4541	18.0842	14.1056	14.5538	15.4284	16.5166	17.3235	16.38	14.651	12.641	14.2965	15.5245	12.6789	15.2121
GL50803_12161	13.3646	13.562	16.1101	17.2659	19.926	19.4062	14.5581	11.429	14.4206	19.0996	18.5508	15.5653	13.0576	15.0135	12.6789	18.3577	15.7204	11.7266
GL50803_12162	303.693	307.977	314.929	273.406	300.138	299.349	269.59	255.933	281.185	357.18	353.939	315.551	205.778	224.202	215.716	285.728	258.772	229.875
GL50803_12163	98.2664	75.5779	88.3592	137.494	167.287	155.798	110.355	98.6234	117.485	171.823	169.412	172.891	112.693	116.178	114.241	131.725	122.414	122.218
GL50803_12164	4.17948	3.30465	3.86315	5.06224	6.11471	7.78242	3.09266	3.80967	3.6486	6.73032	7.08368	7.16089	4.42629	5.67176	4.37202	4.57972	4.50014	5.01639
GL50803_12165	5.88043	6.86681	6.65776	9.08492	10.8604	10.7507	7.48123	7.91898	8.3049	9.24055	10.1696	9.86231	8.98537	7.08044	7.53518	8.26679	8.40701	8.33894
GL50803_12174	28.9648	41.158	33.8231	41.5375	44.2327	55.8239	35.7783	33.9446	38.9879	48.8221	44.9568	50.5122	32.7988	35.81	38.4585	23.0151	24.8109	26.3849
GL50803_121833	1.74955	1.13732	1.15072	1.74015	1.42981	1.01022	1.75377	2.10217	1.6853	1.17289	1.57805	1.45748	0.995916	1.46428	1.72695	1.51364	1.57204	1.40068
GL50803_121834	1.74955	1.13732	1.15072	1.74015	1.42981	1.01022	1.75377	2.10217	1.6853	1.17289	1.57805	1.45748	0.995916	1.46428	1.72695	1.51364	1.57204	1.40068
GL50803_12207	29.6452	30.0423	34.1519	51.3004	43.8677	48.0914	32.5107	33.3881	46.98	28.231	31.1402	33.1031	32.7103	30.8796	25.9261	33.2612	30.4498	23.5184
GL50803_12213	25.4657	24.0768	23.0967	39.4584	43.0463	43.1525	31.7186	29.4501	34.1231	28.7403	28.1945	26.4996	26.6905	28.8037	26.6256	39.3158	38.5492	34.9519
GL50803_12215	51.3687	55.1491	52.8922	60.2497	62.6377	70.0169	50.1238	48.6696	50.4549	40.6002	41.6605	33.4032	47.6269	44.8551	45.4253	57.0525	55.2949	60.555
GL50803_12216	938.779	919.209	893.825	1487.08	1593.26	1593.05	1055.05	949.465	1087.91	1020.39	1087.1	985.03	1109.36	1068.44	1091.43	1156.92	1117.59	997.025
GL50803_12217	87.4289	86.7364	92.51	176.32	164.641	192.291	115.258	102.904	126.797	94.0426	97.9091	91.2907	109.772	101.795	90.6758	116.24	109.291	99.709
GL50803_12218	107.403	97.3371	102.99	141.517	179.334	161.859	132.042	107.099	127.145	121.51	128.909	114.231	120.041	108.579	101.037	153.809	146.303	148.505
GL50803_12220	194.006	178.194	173.677	282.175	299.955	267.371	259.482	250.497	254.012	141.046	145.987	149.092	223.97	258.751	282.476	130.833	129.386	157.658
GL50803_12223	423.245	422.223	377.807	544.598	455.53	479.043	386.734	401.129	388.524	364.347	362.986	341.965	341.267	329.815	313.605	504.08	494.818	443.006
GL50803_12224	138.7	102.573	118.648	157.833	171.759	147.716	150.56	126.104	137.674	104.993	111.191	106.642	108.134	99.0149	108.732	128.814	138.545	131.371
GL50803_12225	59.7763	45.9218	52.3169	59.5265	66.1058	63.9306	60.9858	59.0713	59.3853	62.8285	61.1673	56.0008	50.8581	43.7059	41.3156	56.121	62.5741	66.4835
GL50803_12229	89.0327	57.7242	72.9066	80.8151	67.8093	66.1506	77.4674	69.5586	73.9797	43.4015	56.0733	44.1231	68.2977	56.4582	58.4977	68.8511	63.3602	68.4379
GL50803_12230	62.9352	74.2474	66.4543	116.341	162.42	175.404	81.6916	80.0459	78.5665	82.983	89.563	85.3304	115.482	106.466	107.246	99.3567	99.1071	133
GL50803_12231	10.2543	13.6478	12.9046	19.8874	19.2568	22.3495	14.181	12.6276	15.6021	15.4252	14.8337	15.0507	13.81	13.8272	11.5421	14.4378	14.8319	13.1599
GL50803_12233	3.55402	3.66516	3.43738	6.00011	6.41284	6.61032	5.20058	6.18365	5.83602	4.30195	3.23009	4.14989	4.11645	4.12853	5.59794	3.96379	3.76299	5.0392
GL50803_12235	44.4191	41.6301	43.0289	60.0237	60.7212	63.2821	48.8037	46.2725	45.9028	37.9081	41.5553	34.904	42.2268	39.7023	40.9221	51.3473	50.9889	46.2876
GL50803_12238	6.67453	8.66163	7.81794	3.91239	3.66882	4.32349	4.07402	4.65122	3.42725	4.35215	3.54956	3.32574	25.8717	24.33	31.3627	4.31853	4.6136	5.11933
GL50803_12240	70.2085	83.5683	72.2807	46.484	36.6396	46.0378	29.0024	35.1149	30.1398	37.6669	33.3768	38.3961	212.307	222.966	246.654	36.5497	40.5314	43.8394
GL50803_12242	2.08974	2.27463	1.84938	3.48029	2.5554	3.51706	2.14978	1.5838	1.2857	1.85539	2.069	2.05822	6.10828	6.33903	7.60732	2.83322	2.52894	2.83394
GL50803_12244	1.9075	1.85318	1.84362	4.33545	2.40603	0.884253	2.09622	3.53144	2.01924	1.65602	1.69272	1.94459	1.70147	2.07223	3.04861	2.5464	2.4271	1.67463
GL50803_122564	5.83669	8.25305	7.99301	8.82005	8.28832	6.0658	6.81065	7.37065	7.61341	10.6932	11.6856	10.4052	5.32483	5.80818	7.02453	6.07861	6.77414	7.19755
GL50803_122565	5.83669	8.25305	7.99301	8.82005	8.28832	6.0658	6.81065	7.37065	7.61341	10.6932	11.6856	10.4052	5.32483	5.80818	7.02453	6.07861	6.77414	7.19755
GL50803_122566	5.83669	8.25305	7.99301	8.82005	8.28832	6.0658	6.81065	7.37065	7.61341	10.6932	11.6856	10.4052	5.32483	5.80818	7.02453	6.07861	6.77414	7.19755
GL50803_123218	2.69091	2.43214	2.93846	2.40818	2.20403	1.772	2.7189	3.38975	2.5217	4.98553	3.85535	4.27381	2.7744	3.3582	4.3388	3.46429	3.42945	3.86816
GL50803_123219	2.69091	2.43214	2.93846	2.40818	2.20403	1.772	2.7189	3.38975	2.5217	4.98553	3.85535	4.27381	2.7744	3.3582	4.3388	3.46429	3.42945	3.86816
GL50803_123347	9.76832	8.69081	11.6716	8.47474	6.20597	4.17806	8.39168	9.52418	6.72384	8.45838	9.01241	9.99095	6.83862	6.78387	6.20827	7.9369	8.47536	10.8471
GL50803_123348	9.76832	8.69081	11.6716	8.47474	6.20597	4.17806	8.39168	9.52418	6.72384	8.45838	9.01241	9.99095	6.83862	6.78387	6.20827	7.9369	8.47536	10.8471
GL50803_123355	1.84675	3.04715	2.58913	2.96051	2.58582	3.15537	2.30064	1.96904	2.58877	2.85584	3.66458	3.45181	2.58938	2.52078	2.36089	2.94965	2.51185	3.14339
GL50803_123356	1.84675	3.04715	2.58913	2.96051	2.58582	3.15537	2.30064	1.96904	2.58877	2.85584	3.66458	3.45181	2.58938	2.52078	2.36089	2.94965	2.51185	3.14339
GL50803_123790	7.63484	6.29258	6.84763	8.54841	7.1752	2.93637	8.91253	9.75833	6.05111	6.36943	6.90799	7.60813	7.57339	8.34639	9.57823	6.56958	6.65829	7.37312
GL50803_123791	7.63484	6.29258	6.84763	8.54841	7.1752	2.93637	8.91253	9.75833	6.05111	6.36943	6.90799	7.60813	7.57339	8.34639	9.57823	6.56958	6.65829	7.37312
GL50803_123886	2.06544	3.06861	2.40419	2.35033	2.19034	2.70639	2.30064	2.37569	3.05787	3.20145	2.87555	2.98013	2.05823	1.77938	2.55763	3.18252	2.73399	2.55706
GL50803_123887	2.06544	3.06861	2.40419	2.35033	2.19034	2.70639	2.30064	2.37569	3.05787	3.20145	2.87555	2.98013	2.05823	1.77938	2.55763	3.18252	2.73399	2.55706
GL50803_124369	1.67665	1.18023	1.70554	2.93791	1.90134	0.199549	2.39493	3.59565	0.590725	0.691222	0.54355	1.35071	2.36807	2.42811	2.66693	3.22133	3.45166	2.73621
GL50803_124370	1.67665	1.18023	1.70554	2.93791	1.90134	0.199549	2.39493	3.59565	0.590725	0.691222	0.54355	1.35071	2.36807	2.42811	2.66693	3.22133	3.45166	2.73621
GL50803_124727	1.41957	2.20038	2.13583	2.50897	1.85632	1.08754	1.47392	2.10902	1.98935	5.0783	4.8902	5.77502	1.68819	2.21755	2.27782	2.72028	4.27972	3.73819
GL50803_124728	1.41957	2.20038	2.13583	2.50897	1.85632	1.08754	1.47392	2.10902	1.98935	5.0783	4.8902	5.77502	1.68819	2.21755	2.27782	2.72028	4.27972	3.73819
GL50803_124963	4.68977	3.72138	4.34316	7.10522	6.23639	0.973302	4.50925	5.39347	2.19402	4.49222	3.53974	8.06136	4.525	4.89329	5.42131	6.26918	4.87231	4.06002
GL50803_124964	4.68977	3.72138	4.34316	7.10522	6.23639	0.973302	4.50925	5.39347	2.19402	4.49222	3.53974	8.06136	4.525	4.89329	5.42131	6.26918	4.87231	4.06002
GL50803_124980	8.38666	7.32989	8.26261	7.80218	5.6882	3.23445	16.7226	15.2083	7.24264	15.0999	12.3088	17.6051	6.20035	6.27824	8.3392	5.49606	6.75192	7.41026
GL50803_12551	37.2751	37.2095	40.974	57.4022	61.938	60.0644	61.0612	60.4839	62.4084	31.2141	31.9818	32.2455	40.7219	55.865	53.8633	59.5364	59.0541	57.7863
GL50803_12598	287.947	326.517	321.299	287.237	331.776	308.054	391.75	385.719	368.265	221.337	238.496	222.073	317.409	307.758	359.074	313.284	310.513	410.106
GL50803_12657	23.0357	23.3472	22.0692	28.1135	33.1594	31.9778	27.6831	29.8353	28.9803	23.4288	21.4264	23.9268	26.7348	31.1762	32.5716	18.707	19.8214	22.8995
GL50803_1268	7.24119	8.24018	7.02764	5.78542	5.59754	5.38783	7.92023	8.98911	10.5288	5.8572	4.76921	5.23131	6.59518	7.19165	5.42131	4.42448	5.12623	5.37471
GL50803_127012	4.11047	3.76258	4.24371	4.50088	2.86965	3.47166	3.14018	2.96769	2.84938	2.87403	3.26761	3.61604	3.06521	2.69687	2.69623	2.50604	2.64582	2.15738
GL50803_127013	4.11047	3.76258	4.24371	4.50088	2.86965	3.47166	3.14018	2.96769	2.84938	2.87403	3.26761	3.61604	3.06521	2.69687	2.69623	2.50604	2.64582	2.15738
GL50803_127014	4.11047	3.76258	4.24371	4.50088	2.86965	3.47166	3.14018	2.96769	2.84938	2.87403	3.26761	3.61604	3.06521	2.69687	2.69623	2.50604	2.64582	2.15738
GL50803_127180	5.27198	6.04365	5.67759	5.89118	6.09524	5.4028	10.2759	10.2857	9.28446	10.2577	7.85938	10.6153	5.83253	6.70417	6.58558	7.20802	6.82984	7.21481
GL50803_127181	5.27198	6.04365	5.67759	5.89118	6.09524	5.4028	10.2759	10.2857	9.28446	10.2577	7.85938	10.6153	5.83253	6.70417	6.58558	7.20802	6.82984	7.21481
GL50803_127182	5.27198	6.04365	5.67759	5.89118	6.09524	5.4028	10.2759	10.2857	9.28446	10.2577	7.85938	10.6153	5.83253	6.70417	6.58558	7.20802	6.82984	7.21481
GL50803_12741	128.592	140.898	138.868	148.297	181.373	162.308	183.297	187.059	161.754	159.672	147.495	166.459	139.871	134.788	152.671	136.499	123.234	153.423
GL50803_12770	125.659	119.154	136.807	152.043	147.435	39.2037	176.051	182.797	105.779	118.057	110.54	134.464	191.953	155.496	181.83	215.19	220.893	256.499
GL50803_127797	1.06917	1.24461	1.5206	1.31076	1.03433	1.15988	1.01832	0.963119	0.920837	1.32787	1.96379	1.95102	1.32789	1.53842	1.59579	0.853847	1.12777	0.993507
GL50803_127798	1.06917	1.24461	1.5206	1.31076	1.03433	1.15988	1.01832	0.963119	0.920837	1.32787	1.96379	1.95102	1.32789	1.53842	1.59579	0.853847	1.12777	0.993507
GL50803_127805	3.86359	4.69948	4.66454	5.58203	3.52888	3.99099	3.73382	4.79419	3.66597	5.56616	4.80428	5.66011	4.16071	4.50405	3.86924	3.49301	4.49399	4.34863
GL50803_127806	3.86359	4.69948	4.66454	5.58203	3.52888	3.99099	3.73382	4.79419	3.66597	5.56616	4.80428	5.66011	4.16071	4.50405	3.86924	3.49301	4.49399	4.34863
GL50803_127891	2.94022	1.33045	1.62334	3.41249	2.96609	1.03516	2.54579	2.73954	0.920837	1.2733	1.10463	1.41503	1.81478	1.50135	1.61765	1.35839	1.33282	1.38439
GL50803_127892	2.94022	1.33045	1.62334	3.41249	2.96609	1.03516	2.54579	2.73954	0.920837	1.2733	1.10463	1.41503	1.81478	1.50135	1.61765	1.35839	1.33282	1.38439
GL50803_12795	25.4171	22.9609	23.22	18.8478	21.8122	19.905	23.723	23.1577	27.3124	22.6284	21.9524	19.6817	25.1856	22.6871	21.4229	18.6682	19.343	21.1079
GL50803_12800	112.652	102.316	96.8252	92.6571	89.1348	99.5003	75.6194	77.5204	74.9179	69.8134	65.5065	60.3745	76.1322	66.7266	60.1153	70.2483	72.314	74.4641
GL50803_12807	69.6579	67.6089	55.1649	80.0652	112.394	112.094	65.6625	57.6159	75.0569	63.9708	62.644	63.753	55.1374	64.6136	66.1815	47.5438	44.5144	54.321
GL50803_12820	67.3091	51.7157	57.865	53.1987	48.796	43.402	81.239	82.5286	80.6514	49.6952	44.9218	52.356	47.0957	59.4608	60.5525	37.4528	35.8152	38.0464
GL50803_128209	2.98638	2.23343	3.20271	1.60455	0.836589	0.897723	1.0896	1.59279	0.869061	1.8161	1.92347	1.7392	2.07903	1.88317	1.28975	1.3778	1.46952	1.35182
GL50803_128210	2.98638	2.23343	3.20271	1.60455	0.836589	0.897723	1.0896	1.59279	0.869061	1.8161	1.92347	1.7392	2.07903	1.88317	1.28975	1.3778	1.46952	1.35182
GL50803_12828	45.8771	53.8616	53.221	51.1196	45.1758	43.5267	62.1927	69.7298	57.2309	49.5861	53.4082	47.2962	55.727	55.6426	58.5851	40.6742	45.1791	52.0858
GL50803_12830	1331.12	1353.84	1278.7	1377.47	1371.61	1326.13	866.775	919.8	866.073	708.939	827.704	756.868	959	784.891	851.189	822.022	909.769	1003.08
GL50803_12853	82.4719	86.6077	89.8798	104.183	95.1886	73.0351	91.3467	100.678	85.5162	55.5161	60.2113	59.9886	74.4945	74.6968	86.8284	54.0252	57.3112	65.4086
GL50803_12866	31.8321	46.8231	36.8232	29.0627	34.0111	31.7782	32.9255	30.3062	28.7718	29.0677	23.3902	23.7124	27.7086	26.357	29.2488	24.8004	24.5375	27.525
GL50803_12867	205.572	220.167	213.994	211.484	229.134	234.121	188.162	167.797	185.766	158.217	160.154	156.039	161.427	163.184	163.12	177.639	167.798	153.489
GL50803_12875	17.4469	20.2571	16.6033	17.763	20.0477	20.8529	15.6142	14.5966	14.0384	15.6798	15.9909	12.9068	21.2019	22.5388	21.7727	20.0266	20.3682	18.9581
GL50803_12885	96.3225	97.0796	99.2911	158.376	190.316	190.395	122.952	129.358	102.925	129.222	129.26	125.852	139.163	135.64	129.805	123.847	133.897	122.608
GL50803_12889	46.7519	54.8058	49.2346	40.8595	44.6586	46.8941	44.6927	40.8791	47.2928	34.8522	34.2612	34.175	38.8628	40.8145	39.2608	29.6906	34.1065	34.4633
GL50803_12905	2.77012	3.99134	3.41108	4.38426	3.43762	4.29031	2.56465	2.86796	2.84938	4.98408	5.68097	6.56058	2.92135	2.70614	2.44833	7.37413	7.96274	5.70045
GL50803_12920	25.0283	25.9651	26.0968	22.3733	22.4206	25.0434	33.265	38.1395	32.1077	18.7358	19.1821	19.2101	29.8775	27.2096	28.6805	16.2619	17.1558	19.0232
GL50803_12921	4.08228	5.92263	5.46594	6.10181	7.2403	7.40827	6.67563	7.02007	8.86088	7.85811	7.39929	6.64634	8.98537	7.26579	7.65104	7.91749	7.48429	5.79817
GL50803_12941	72.2661	79.0971	87.1263	93.2447	91.9944	88.2258	102.36	94.0433	106.817	82.0372	86.442	80.485	135.489	139.681	151.753	67.0658	66.4017	66.1252
GL50803_12942	62.5464	60.6425	70.0709	63.0972	68.8437	65.3025	69.9998	71.9557	65.8832	58.7903	60.4568	53.9854	87.375	102.166	110.918	46.884	43.7438	49.8056
GL50803_12945	168.637	161.456	166.033	182.376	168.596	186.279	132.23	122.338	133.052	201.764	212.581	180.566	126.105	113.472	117.695	196.54	198.556	190.2
GL50803_12949	248.29	295.187	292.161	200.817	226.457	216.86	273.965	285.811	263.29	276.453	287.345	270.913	264.117	253.821	282.039	235.08	231.535	262.579
GL50803_12950	313.072	267.033	286.037	223.281	228.222	205.686	334.536	314.961	321.25	208.604	187.262	206.422	244.021	278.88	316.491	136.732	138.271	162.805
GL50803_12953	39.3163	31.5873	31.3161	24.5428	25.7669	26.2657	27.2682	25.2551	28.1463	29.2132	25.8449	27.6145	23.2823	25.3191	25.6201	22.0836	22.6579	21.2708
GL50803_12981	1231.49	1196.07	1215.45	1332.5	1247.8	526.461	1494.62	1460.99	1119.81	1319.14	1240.59	1469.06	1345.33	1376.68	1536.72	1296.84	1376.97	1573.75
GL50803_12989	50.3968	46.9518	45.9468	50.0348	48.6743	55.6244	48.3511	52.8646	56.5359	53.4424	57.0903	55.7435	56.2582	55.0865	47.6988	56.2763	54.2355	52.1184
GL50803_12993	2.42701	1.55576	1.62581	1.48387	1.49035	1.24519	1.44224	1.8967	0.959407	1.53488	1.93819	1.9999	1.44695	1.08468	1.56868	2.09387	2.92503	2.36324
GL50803_12999	266.496	320.113	301.079	301.426	378.896	352.752	347.095	355.327	345.011	479.342	439.537	446.629	459.663	588.193	675.344	309.276	290.651	332.057
GL50803_1300	84.9504	90.6849	84.8248	73.9901	91.0513	89.9968	85.878	81.8866	80.0954	87.4214	86.6875	84.8159	92.0669	98.9778	96.9715	72.9263	71.8697	78.4056
GL50803_13000	375.91	356.86	345.094	393.228	386.778	355.148	502.784	513.278	467.403	260.773	271.144	264.481	368.71	385.532	411.189	265.546	260.241	260.559
GL50803_13007	99.1898	99.483	102.127	95.4594	113.137	108.954	159.687	148.534	149.766	111.068	104.642	105.269	117.385	117.068	126.045	144.145	129.762	130.394
GL50803_13055	32.2695	31.244	32.5902	37.7408	47.7312	49.0393	42.0527	40.451	42.567	42.783	49.2702	44.2517	51.1679	51.6761	49.4913	43.2357	42.4452	50.5874
GL50803_13056	4.71407	6.39472	6.61666	11.1189	9.7957	10.8006	6.8642	7.2341	8.3744	8.51295	8.73187	8.66168	7.08207	7.59942	5.77107	7.99511	7.45012	5.86332
GL50803_13075	197.019	195.232	192.87	182.015	207.079	197.255	215.694	192.367	218.985	187.103	217.385	189.185	179.132	173.712	180.914	142.864	157.546	179.059
GL50803_13101	25.8059	24.4201	26.1379	23.2773	22.1164	24.1704	34.4719	36.2561	36.6597	25.7935	26.0203	23.9697	26.3364	36.1065	34.4953	23.8689	22.3845	23.4533
GL50803_13103	385.484	403.211	382.945	279.689	311.88	306.408	434.557	436.871	391.581	237.489	279.244	243.342	356.494	351.316	397.679	308.045	291.853	331.343
GL50803_13104	5.69673	4.6999	5.81445	7.79992	10.844	7.45691	7.24136	7.06459	5.87667	9.85028	12.9014	10.5312	5.1314	5.684	5.40032	14.0978	12.5077	8.82527
GL50803_13109	43.7874	49.9561	47.3852	33.6278	34.9846	36.6672	44.4665	41.6496	46.1808	41.4733	47.2713	40.8643	39.0399	40.4438	41.3593	37.1812	35.7469	40.066
GL50803_13127	310.108	342.311	290.928	198.964	255.053	253.228	302.817	308.712	301.791	216.898	237.444	232.922	296.429	232.209	270.278	238.65	214.071	286.488
GL50803_13133	122.08	103.732	116.511	216.185	294.753	285.281	159.272	133.51	154.979	314.542	331.881	312.935	210.337	211.301	204.611	327.644	298.517	279.257
GL50803_13143	60.9427	54.3543	58.4954	48.8597	61.7874	60.7378	61.8533	50.6387	64.667	49.0266	49.4104	43.338	54.5762	53.193	53.5136	53.1896	44.8032	42.6784
GL50803_13152	52.7781	53.1749	55.8512	78.6455	68.2961	73.9081	79.4286	88.4358	97.7824	51.8053	51.1288	55.7864	54.8418	59.2014	57.4047	58.4109	60.9338	57.0371
GL50803_13156	53.9931	61.8442	61.1939	60.0689	68.6611	70.4409	102.209	93.3156	101.778	64.32	69.6445	62.1325	76.929	85.0394	95.8347	63.4175	58.9516	60.099
GL50803_13164	31.6377	39.5271	37.6451	41.2663	43.8068	44.0256	52.9901	55.176	57.1961	42.0918	41.1695	42.7938	39.5711	38.1083	45.7314	28.8367	28.8094	38.0464
GL50803_13194	538.401	544.807	721.429	823.793	765.967	762.693	456.775	467.2	410.35	1253.68	1302.71	1319.24	427.367	442.782	449.368	536.536	527.996	501.002
GL50803_13196	203.531	220.468	212.843	176.229	200.295	208.23	194.197	188.429	201.576	151.378	155.771	145.062	150.184	155.695	159.579	160.989	164.654	183.261
GL50803_13200	31.6863	29.4844	32.8778	42.7127	37.2967	43.0029	25.2316	25.6404	30.7525	30.1227	31.4908	30.4874	35.3218	34.5125	28.8554	31.7864	29.7321	29.1863
GL50803_13201	64.7334	59.1834	52.358	46.3286	46.7273	48.9145	36.1314	32.532	36.4512	53.6971	50.9184	47.8108	51.8761	48.8587	45.8188	53.5983	54.8165	52.1835
GL50803_13204	117.657	117.38	118.36	151.28	196.614	188.524	117.257	116.816	130.411	345.175	352.957	333.56	187.409	194.286	176.979	264.809	277.773	259.843
GL50803_13210	181.807	222.528	197.719	149.02	189.039	182.214	240.059	228.966	209.43	142.246	161.312	150.936	209.983	189.763	213.136	189.011	185.672	230.298
GL50803_13215	228.409	220.721	220.405	225.496	195.944	203.612	232.063	250.925	250.676	188.776	184.485	195.574	181.434	185.537	181.165	151.743	152.522	172.675
GL50803_13220	100.696	113.646	105.045	136.003	119.282	134.521	131.702	135.864	136.423	133.733	136.834	132.026	168.775	155.214	161.896	115.619	111.683	120.296
GL50803_13223	22.8899	20.3	19.9733	26.2152	22.2381	23.2226	16.9342	19.0484	18.0692	23.1378	25.0033	24.6129	18.6347	19.9068	18.6685	19.3668	18.181	18.3717
GL50803_13225	108.035	92.1011	93.332	78.058	88.3742	79.7948	116.201	112.706	105.288	65.4842	72.5201	67.8784	109.197	110.581	122.285	70.1319	66.9827	75.3436
GL50803_13227	108.909	117.465	129.867	84.3858	106.414	94.8358	193.555	197.546	171.38	108.958	110.393	113.159	157.222	153.657	181.045	70.9081	65.8208	96.0933
GL50803_13231	11.1291	11.4161	11.6305	12.8364	9.64359	11.1498	12.5215	13.3553	12.5442	19.0632	11.1866	17.1518	10.0919	11.9367	10.5803	7.52938	8.30449	9.7722
GL50803_13262	144.775	165.705	147.128	213.157	247.903	237.04	188.539	197.161	169.086	153.67	162.714	148.492	146.82	160.107	171.952	132.191	132.974	166.192
GL50803_13268	351.66	492.265	437.234	418.042	515.826	422.471	743.974	748.922	653.134	377.917	390.409	415.418	791.642	643.912	780.712	304.746	310	477.828
GL50803_13269	194.396	163.773	178.394	169.561	171.55	148.027	233.465	219.886	211.213	191.549	188.528	194.123	219.868	207.128	217.436	201.867	191.878	181.758
GL50803_13272	2084.3	1945.88	1892.2	2252.74	1827.48	1585.15	1760.48	1712.51	1848.14	1163.58	1130.55	1166.28	2457.3	2217.51	2402.08	1169.62	1134.91	1021.52
GL50803_13273	420.086	352.01	377.849	376.414	417.595	353.277	407.326	360.421	368.578	244.947	275.703	263.967	299.926	309.797	333.104	301.835	280.781	271.732
GL50803_13274	99.773	80.2988	82.1124	98.2617	94.0022	99.5502	73.5827	70.1579	67.6207	59.2996	71.6434	69.9795	72.8568	61.4997	60.3339	81.6976	89.6406	92.7381
GL50803_13279	18.0301	18.5404	19.0691	18.8478	16.9752	20.9527	21.5355	19.8189	17.9997	15.8981	17.6741	18.2667	25.761	20.6853	18.7997	22.5881	23.2047	21.7268
GL50803_13282	93.6981	91.0282	88.2359	103.008	101.547	115.165	102.586	97.8957	110.987	94.2973	98.4702	94.2922	92.1554	110.433	103.967	97.2221	98.3552	89.4156
GL50803_13283	58.3669	61.2434	62.92	63.3232	71.612	70.5906	93.2702	92.4595	94.1338	56.0618	60.036	53.9425	76.929	77.7365	84.6861	70.8305	69.1015	79.0896
GL50803_13288	122.76	93.3887	107.346	139.528	152.016	149.088	151.163	143.869	144.415	144.975	132.346	120.492	128.628	140.311	130.636	164.249	137.451	109.449
GL50803_13310	149.833	152.784	155.262	175.453	202.079	185.379	229.635	228.067	211.069	311.917	255.268	286.259	184.773	215.874	240.224	287.143	241.327	242.317
GL50803_13315	42.378	37.3383	42.9878	65.538	77.4529	78.373	52.3113	50.6387	56.9181	66.0299	65.9624	63.1188	49.4859	54.4934	51.1089	74.013	63.8386	59.8384
GL50803_13316	99.287	99.1825	96.1266	122.262	133.246	128.235	163.119	162.403	161.233	99.2813	110.919	100.638	118.934	129.857	136.101	163.783	155.632	151.599
GL50803_13323	174.291	156.474	162.98	139.152	155.164	160.246	128.212	105.753	132.325	165.174	191.872	160.032	155.877	154.112	138.628	184.318	175.365	162.368
GL50803_13329	177.821	193.82	194.976	161.88	181.572	189.638	160.792	153.778	155.689	185.774	179.425	191.832	182.906	152.649	172.756	330.443	318.291	354.619
GL50803_13330	12.0525	13.7336	11.0552	9.6725	11.1951	12.1226	10.7866	11.8143	11.1195	11.0596	12.2036	12.5208	10.9329	9.7495	9.66217	14.2825	17.0191	18.1111
GL50803_13342	39.8509	61.5438	50.5497	50.8484	70.5169	77.2256	55.2531	57.9584	57.8563	56.4983	56.9149	55.6577	78.788	74.5485	79.7457	66.1343	67.632	86.4839
GL50803_13346	116.295	86.1399	97.2691	107.536	98.8483	92.2123	113.954	106.272	113.359	118.618	123.507	119.612	84.2784	82.0882	78.9963	147.754	130.735	120.161
GL50803_13350	635.135	592.821	581.691	532.801	588.624	580.614	766	746.61	695.075	405.456	453.566	411.516	675.452	609.548	651.694	636.388	648.228	680.992
GL50803_13352	119.553	137.036	124.977	99.0301	107.327	119.031	131.4	122.894	127.353	118.454	131.223	116.032	129.203	118.81	115.684	148.259	144.15	163.977
GL50803_13354	77.612	85.6206	77.7561	88.5892	107.966	106.958	97.532	92.6735	96.3925	105.43	90.4397	93.5633	55.727	64.0205	65.0557	74.1683	81.8488	99.6764
GL50803_13360	90.9766	92.4445	101.51	87.0977	98.6263	97.6295	126.761	119.47	109.632	95.0249	102.924	85.4162	121.059	116.957	122.111	105.605	99.1754	95.8652
GL50803_13372	240.466	187.207	201.993	208.365	276.196	248.214	275.511	239.967	217.387	185.975	242.318	199.69	319.667	254.154	251.61	389.471	371.822	391.409
GL50803_13382	60.6511	45.5356	53.4676	61.1537	54.5152	58.7174	48.9169	46.3581	58.0996	71.5961	70.381	68.736	49.7515	53.0106	45.6002	53.7536	49.6561	46.5157
GL50803_13390	253.43	310.353	363.452	182.926	172.53	184.675	563.837	586.157	545.758	195.541	184.298	183.706	24.2092	45.4342	43.9826	102.609	97.8334	102.626
GL50803_13393	69.6418	63.6897	75.167	86.6909	75.0192	79.5204	93.0062	92.117	105.601	80.9458	76.2373	79.6274	85.2061	84.4092	86.0851	90.2361	95.7237	97.0379
GL50803_13402	30.9666	35.8692	38.3475	29.3696	25.411	23.1779	44.8425	53.3286	44.3127	66.5891	86.4935	67.3321	21.9394	30.5905	36.8028	26.5826	34.4356	32.8704
GL50803_13412	47.1893	45.2781	49.399	23.9553	20.8995	19.5059	53.5559	61.3828	43.1577	53.8062	56.5292	57.8446	65.7747	61.9816	68.3784	70.9081	67.2903	70.5227
GL50803_13413	85.728	89.7407	86.4687	59.9333	66.9576	61.7356	108.168	94.6853	98.8596	79.2723	86.2316	78.8556	94.5899	95.8269	106.371	80.7662	68.3155	73.2589
GL50803_13427	18.3217	18.6691	21.124	15.9551	14.2981	14.4673	19.6497	22.3016	21.1966	17.0259	17.2884	17.8379	18.2806	20.9077	20.9857	13.2346	13.7725	13.5508
GL50803_13428	42.2808	41.8446	43.6453	25.3564	29.8738	30.1818	44.3156	41.6068	39.6828	37.9081	44.6412	40.7785	43.3334	44.7439	46.2123	41.4892	39.882	40.8804
GL50803_134293	2.16312	2.32613	2.96024	2.1614	1.28165	1.44773	1.3785	1.12407	1.20577	2.43092	2.79455	2.38368	1.67889	1.42424	1.03049	0.994732	1.2361	1.07038
GL50803_134294	2.16312	2.32613	2.96024	2.1614	1.28165	1.44773	1.3785	1.12407	1.20577	2.43092	2.79455	2.38368	1.67889	1.42424	1.03049	0.994732	1.2361	1.07038
GL50803_134295	2.16312	2.32613	2.96024	2.1614	1.28165	1.44773	1.3785	1.12407	1.20577	2.43092	2.79455	2.38368	1.67889	1.42424	1.03049	0.994732	1.2361	1.07038
GL50803_13437	105.653	101.243	106.154	112.047	157.826	147.018	156.217	151.873	135.346	121.546	137.501	135.457	173.334	160.478	174.225	158.078	153.308	179.483
GL50803_134377	2.35703	3.00423	2.89736	3.1413	2.64666	2.70639	2.50807	2.3971	2.67564	2.49204	2.94569	2.72285	2.47872	2.42811	1.79253	2.44511	2.47768	2.65478
GL50803_134378	2.35703	3.00423	2.89736	3.1413	2.64666	2.70639	2.50807	2.3971	2.67564	2.49204	2.94569	2.72285	2.47872	2.42811	1.79253	2.44511	2.47768	2.65478
GL50803_13438	25.7087	24.978	27.2064	26.5768	27.501	24.9936	34.4342	35.0575	34.5401	27.0668	28.8607	30.273	32.9759	28.433	30.8665	28.5651	29.2537	33.3883
GL50803_134401	0.558884	1.13732	1.04798	1.49155	0.927853	0.698423	0.678877	0.941717	0.764468	1.18235	1.35011	1.35071	0.840996	0.556055	0.830684	1.08671	1.33282	1.00979
GL50803_134402	0.558884	1.13732	1.04798	1.49155	0.927853	0.698423	0.678877	0.941717	0.764468	1.18235	1.35011	1.35071	0.840996	0.556055	0.830684	1.08671	1.33282	1.00979
GL50803_134441	59.7661	5.2514	23.1213	31.107	17.5635	0	49.2337	88.1532	0	2.46584	0	15.6228	50.608	36.6296	45.2277	21.1494	21.6101	11.9061
GL50803_134442	59.7661	5.2514	23.1213	31.107	17.5635	0	49.2337	88.1532	0	2.46584	0	15.6228	50.608	36.6296	45.2277	21.1494	21.6101	11.9061
GL50803_1345	2100.24	1986.1	2183.87	2549.34	2294.93	1807.42	2154.79	2334	1736.28	1622.74	1783.48	1792.8	2037.6	2080.8	2265.32	1672.45	1753.92	2230.02
GL50803_13452	358.901	300.209	319.696	317.158	274.705	295.084	320.958	306.015	382.234	262.737	274.335	271.213	234.416	280.511	250.517	199.373	199.581	181.535
GL50803_13455	119.504	127.551	121.648	128.002	132.79	136.916	156.707	150.889	147.925	117.471	108.78	110.329	135.002	141.423	138.724	134.753	125.593	134.107
GL50803_13464	61.1371	66.8227	62.92	45.3794	53.5113	52.4815	56.1582	52.3937	61.1922	71.8871	61.4036	70.4512	54.0008	50.7493	46.4746	43.3521	44.05	46.7437
GL50803_13467	153.377	161.585	154.485	215.236	268.682	274.705	194.423	206.964	205.19	238.108	248.981	246.043	237.736	236.731	255.239	301.913	282.079	313.916
GL50803_134673	2.40563	3.19178	2.93846	5.00032	5.45243	4.75426	5.21679	5.19913	5.46595	6.25229	6.39951	5.63009	3.20906	3.96764	4.19102	5.43357	5.92763	5.46331
GL50803_134674	2.40563	3.19178	2.93846	5.00032	5.45243	4.75426	5.21679	5.19913	5.46595	6.25229	6.39951	5.63009	3.20906	3.96764	4.19102	5.43357	5.92763	5.46331
GL50803_13469	4.71407	6.60931	4.68509	9.22051	16.0625	18.4084	8.22196	7.70496	9.20837	16.5166	13.6414	13.2927	13.8986	11.7884	11.3673	23.3644	22.2137	23.8767
GL50803_134710	835.573	903.739	890.497	781.215	652.408	554.605	587.254	633.751	576.36	717.44	863.145	755.434	1301.17	1424.45	1449.82	621.945	684.046	684.621
GL50803_13475	124.801	138.066	119.675	96.4538	66.5317	62.5837	95.948	132.097	83.3618	85.1659	90.2994	101.582	89.8537	94.307	82.6312	48.7857	57.5846	50.6525
GL50803_13478	200.081	257.119	233.145	196.659	230.442	217.484	273.323	299.038	293	243.456	213.913	223.274	178.778	210.967	242.472	152.839	142.27	173.228
GL50803_13479	66.0455	63.1318	67.564	52.7016	60.4169	68.2958	59.9675	53.2926	61.9567	98.6265	91.7372	82.5432	69.6256	68.4689	64.0501	65.2417	63.7703	64.7245
GL50803_134801	19.2694	19.8708	19.6034	17.9438	16.5645	3.6293	21.064	21.6381	13.4477	19.0814	15.6402	24.1412	24.1233	23.8548	27.4782	21.2686	20.8467	19.7561
GL50803_134802	19.2694	19.8708	19.6034	17.9438	16.5645	3.6293	21.064	21.6381	13.4477	19.0814	15.6402	24.1412	24.1233	23.8548	27.4782	21.2686	20.8467	19.7561
GL50803_134821	2.65689	2.13172	2.19172	2.03394	1.56153	1.76277	2.46395	2.05465	2.42093	2.23119	2.09249	2.02949	1.90331	2.45888	1.92369	1.7205	1.75419	2.20428
GL50803_134822	2.65689	2.13172	2.19172	2.03394	1.56153	1.76277	2.46395	2.05465	2.42093	2.23119	2.09249	2.02949	1.90331	2.45888	1.92369	1.7205	1.75419	2.20428
GL50803_134823	2.65689	2.13172	2.19172	2.03394	1.56153	1.76277	2.46395	2.05465	2.42093	2.23119	2.09249	2.02949	1.90331	2.45888	1.92369	1.7205	1.75419	2.20428
GL50803_13495	76.3484	58.1962	65.468	64.9956	63.672	63.1574	72.9416	68.8309	61.6092	49.7316	48.4636	52.2702	65.2435	63.3162	70.2147	36.4826	35.8152	44.7241
GL50803_13500	367.45	326.556	334.366	255.2	226.256	217.096	305.591	299.23	277.958	368.882	385.219	326.297	343.514	327.561	291.727	411.301	386.507	324.743
GL50803_135001	196.095	180.154	214.925	177.39	184.678	21.7342	172.385	205.251	84.914	199.06	146.232	246.872	207.534	107.467	123.612	259.259	329.457	327.228
GL50803_135002	196.095	180.154	214.925	177.39	184.678	21.7342	172.385	205.251	84.914	199.06	146.232	246.872	207.534	107.467	123.612	259.259	329.457	327.228
GL50803_135003	196.095	180.154	214.925	177.39	184.678	21.7342	172.385	205.251	84.914	199.06	146.232	246.872	207.534	107.467	123.612	259.259	329.457	327.228
GL50803_13504	69.1364	60.5434	68.15	64.2765	69.5218	73.0445	54.4599	59.1313	57.3302	73.8636	68.0409	60.2085	61.0532	70.0945	70.192	61.4731	55.2026	55.3787
GL50803_135096	1.5916	0.981954	1.18237	2.03439	1.41855	1.48964	1.37359	1.73618	1.69434	1.03501	1.36589	1.0141	0.741404	0.977545	1.40735	1.38556	1.28668	1.13357
GL50803_135097	1.5916	0.981954	1.18237	2.03439	1.41855	1.48964	1.37359	1.73618	1.69434	1.03501	1.36589	1.0141	0.741404	0.977545	1.40735	1.38556	1.28668	1.13357
GL50803_13512	100.842	121.328	112.483	98.5329	110.551	103.242	113.599	110.823	118.527	111.068	111.971	106.041	99.8129	100.757	112.667	109.486	114.144	117.462
GL50803_135223	2.86635	2.14888	0.782904	2.11168	1.24272	3.1429	-	-	-	-	-	-	-	-	-	-	-	-
GL50803_13523	44.1761	38.4542	37.1931	20.249	25.2802	24.794	39.5257	36.7698	37.4589	29.4679	26.3709	29.3296	29.8775	33.178	33.7083	14.4378	15.9597	17.7854
GL50803_135231	613.568	353.095	407.496	273.051	342.222	44.8619	421.926	532.825	159.168	424.35	342.52	522.348	782.681	250.117	288.086	1012.59	1187.58	1051.54
GL50803_135239	1.60424	1.60941	1.4795	2.19258	1.65797	1.68145	1.26347	1.66984	1.75063	1.2733	1.45531	1.60799	0.929521	0.945294	1.08601	1.51403	1.07651	1.07494
GL50803_13524	71.2456	82.0155	73.7286	60.2497	75.9014	79.3209	80.3338	79.1042	85.7942	62.7921	69.7848	60.0743	89.5439	76.2166	80.0955	58.5661	56.3201	56.6136
GL50803_135240	1.60424	1.60941	1.4795	2.19258	1.65797	1.68145	1.26347	1.66984	1.75063	1.2733	1.45531	1.60799	0.929521	0.945294	1.08601	1.51403	1.07651	1.07494
GL50803_13525	40.8714	43.9047	42.3302	40.6335	44.902	45.9712	48.6529	46.7862	55.7714	40.5275	34.8573	37.9056	37.2251	39.4429	39.8728	21.1133	21.9403	22.8018
GL50803_13528	185.258	153.602	157.074	131.935	126.188	131.154	157.349	149.733	153.762	147.667	152.58	130.483	125.574	129.598	117.039	121.751	117.732	110.361
GL50803_13539	249.845	269.78	269.228	297.814	312.519	281.365	448.172	436.529	387.933	219.518	211.248	217.014	376.766	492.999	566.483	192.814	172.036	223.327
GL50803_13550	55.54	82.9987	72.5856	70.7552	94.589	92.2809	93.9506	93.795	102.081	71.0147	74.7553	72.5429	75.5086	80.0419	94.1664	77.18	72.0806	83.1816
GL50803_13555	197.116	227.206	198.87	177.585	191.259	195.708	209.434	196.904	204.252	210.495	200.833	203.464	151.91	158.846	155.207	201.197	211.782	241.308
GL50803_13561	3413.52	3896.57	3709.94	4642.39	4987.07	4276.29	5306.03	5531	4745.75	4958.94	4839.73	4733.69	4201.04	5145.22	6378.08	2426.83	2467.25	3467.73
GL50803_13575	39.8023	46.5227	44.5495	40.3171	47.3966	44.4247	49.5957	54.0203	65.0493	65.4842	66.5586	62.2183	44.8826	42.0378	51.1527	48.5917	50.7155	60.7831
GL50803_13576	18.8563	26.6947	21.0007	15.0963	18.2833	19.7554	32.9255	36.0849	35.6173	24.3747	23.285	22.1259	22.6184	21.2042	23.915	28.6427	25.016	31.8574
GL50803_135831	23.7608	22.8103	23.4205	24.9668	20.8	23.5226	26.7757	28.0572	30.1833	20.5209	21.5077	25.3594	23.4452	27.1485	29.4102	11.6178	14.1443	17.2219
GL50803_135832	23.7608	22.8103	23.4205	24.9668	20.8	23.5226	26.7757	28.0572	30.1833	20.5209	21.5077	25.3594	23.4452	27.1485	29.4102	11.6178	14.1443	17.2219
GL50803_13584	591.834	621.704	564.184	495.829	556.164	552.527	628.301	605.096	581.378	760.417	781.344	777.922	1077.89	779.108	832.652	1259.46	1266.86	1315.96
GL50803_135841	10.1814	11.8882	11.5483	13.424	10.9517	11.0999	11.0355	11.3862	12.44	11.9691	10.608	12.2636	6.79436	8.34083	9.39985	4.63794	5.38254	6.33564
GL50803_135842	10.1814	11.8882	11.5483	13.424	10.9517	11.0999	11.0355	11.3862	12.44	11.9691	10.608	12.2636	6.79436	8.34083	9.39985	4.63794	5.38254	6.33564
GL50803_135869	14.2394	9.65646	11.7127	10.8929	10.6171	9.95252	11.9746	10.8297	9.71222	11.8599	13.0627	11.7919	11.1543	11.047	10.5147	15.1752	14.9857	12.7039
GL50803_135870	14.2394	9.65646	11.7127	10.8929	10.6171	9.95252	11.9746	10.8297	9.71222	11.8599	13.0627	11.7919	11.1543	11.047	10.5147	15.1752	14.9857	12.7039
GL50803_135881	1.78211	1.01371	1.43964	5.63536	4.45765	3.77622	-	-	-	-	-	-	0	0.280993	0.0139905	6.10772	6.19692	7.25944
GL50803_135882	1.78211	1.01371	1.43964	5.63536	4.45765	3.77622	-	-	-	-	-	-	0	0.280993	0.0139905	6.10772	6.19692	7.25944
GL50803_135885	28.8919	26.7377	25.6653	34.5091	42.1185	33.9109	18.9708	17.0151	19.1986	37.4897	44.9744	38.7632	28.1291	26.8389	25.5763	31.6312	35.2514	33.3395
GL50803_135886	28.8919	26.7377	25.6653	34.5091	42.1185	33.9109	18.9708	17.0151	19.1986	37.4897	44.9744	38.7632	28.1291	26.8389	25.5763	31.6312	35.2514	33.3395
GL50803_13590	181.856	178.709	179.143	170.805	187.426	182.488	233.043	205.508	236.985	177.571	184	184.168	219.146	210.93	219.956	238.728	239.566	241.992
GL50803_135907	2.55143	3.00423	2.77407	2.77971	2.54019	2.46942	2.79094	2.26868	2.5019	2.81946	3.2087	2.48702	2.12462	2.16862	2.9074	1.97937	2.01632	2.39419
GL50803_135908	2.55143	3.00423	2.77407	2.77971	2.54019	2.46942	2.79094	2.26868	2.5019	2.81946	3.2087	2.48702	2.12462	2.16862	2.9074	1.97937	2.01632	2.39419
GL50803_135916	3.98557	2.69651	3.11189	3.88075	2.98404	3.35318	4.69519	4.24243	3.80566	2.20791	2.0455	2.37467	3.59858	3.83938	4.02838	2.65896	2.32833	2.72742
GL50803_135917	3.98557	2.69651	3.11189	3.88075	2.98404	3.35318	4.69519	4.24243	3.80566	2.20791	2.0455	2.37467	3.59858	3.83938	4.02838	2.65896	2.32833	2.72742
GL50803_135918	0.869915	2.92312	2.05733	6.81278	4.39863	3.17234	0.396012	0.425057	0.336366	59.4473	31.972	60.3385	0.386415	0	0.226471	13.2552	13.8798	17.2163
GL50803_135919	0.869915	2.92312	2.05733	6.81278	4.39863	3.17234	0.396012	0.425057	0.336366	59.4473	31.972	60.3385	0.386415	0	0.226471	13.2552	13.8798	17.2163
GL50803_136001	7.81757	10.8058	12.1044	10.4431	10.0455	1.38886	15.3351	16.3182	10.7043	20.6792	13.318	17.1021	4.69231	7.64465	8.76416	7.64154	8.28843	9.42431
GL50803_136002	7.81757	10.8058	12.1044	10.4431	10.0455	1.38886	15.3351	16.3182	10.7043	20.6792	13.318	17.1021	4.69231	7.64465	8.76416	7.64154	8.28843	9.42431
GL50803_136003	491.929	438.861	472.173	419.936	391.966	393.046	94.0671	86.4941	89.5727	337.895	336.006	336.342	103.165	85.958	103.294	304.153	313.879	311.843
GL50803_136004	491.929	438.861	472.173	419.936	391.966	393.046	94.0671	86.4941	89.5727	337.895	336.006	336.342	103.165	85.958	103.294	304.153	313.879	311.843
GL50803_13601	38.4415	47.0806	44.5495	42.8935	47.7616	47.9916	60.8349	56.5458	57.6478	55.4069	48.7792	48.4968	45.9449	47.1535	56.9675	54.6074	50.6129	61.3368
GL50803_136020	1393.76	789.563	831.05	1051.55	877.593	163.204	973.143	1182.48	206.875	928.736	698.948	1559.34	2433.82	1589.11	1279.86	1583.83	1625.3	1382.31
GL50803_136021	1393.76	789.563	831.05	1051.55	877.593	163.204	973.143	1182.48	206.875	928.736	698.948	1559.34	2433.82	1589.11	1279.86	1583.83	1625.3	1382.31
GL50803_13603	241.632	260.982	230.227	217.586	271.968	241.006	299.008	289.021	304.293	256.443	255.293	255.048	272.04	261.531	288.073	290.851	276.85	290.69
GL50803_13604	78.2924	69.9557	79.8931	75.6624	71.4903	80.6429	100.474	93.7864	106.609	75.416	70.6264	77.6374	101.406	88.9689	80.8824	77.6613	80.0375	77.4609
GL50803_13606	107.014	96.35	95.6334	121.991	116.271	128.709	87.9523	83.2563	97.7824	129.95	126.033	134.085	76.8404	83.5195	74.4118	111.543	104.814	93.7154
GL50803_13608	1111.55	1006.76	960.732	1060.86	802	596.528	1229.6	1402.94	1193.82	1872.23	1515.21	1930.35	1547.87	1340.5	1206.11	971.833	1035.02	872.722
GL50803_13616	47.5294	39.0121	49.6866	65.1764	64.0067	59.8399	69.0192	69.5586	67.4122	50.0227	56.8799	52.8277	69.3157	68.3577	67.6789	57.0525	52.4242	53.7145
GL50803_13622	113.235	117.508	105.004	91.8435	94.5498	88.9741	127.139	138.689	134.164	85.3841	73.9929	74.8678	78.2568	73.9183	82.4126	53.9088	60.387	74.0081
GL50803_13636	29.2564	35.2353	34.2751	38.3736	31.3949	38.3883	30.0592	30.1349	35.8605	29.3224	31.2804	31.0877	30.3201	30.3236	26.8442	27.9053	32.1244	26.3524
GL50803_13651	233.176	222.656	219.336	216.456	245.531	270.564	229.385	208.505	214.503	320.909	358.112	309.076	258.141	246.036	228.394	391.178	376.778	366.881
GL50803_13652	22.8899	27.7248	28.316	15.363	20.8387	19.6027	30.2477	28.0781	30.9262	27.8308	24.9682	25.985	26.2922	26.8389	27.3689	18.1248	18.5911	19.6095
GL50803_13653	46.8005	43.4326	44.5495	35.4809	40.0346	38.8872	54.8382	52.7361	57.0224	33.979	33.3144	30.6589	37.4464	42.0007	39.3482	35.4735	35.6102	30.4567
GL50803_13661	348.258	318.749	329.929	371.352	401.837	381.987	373.571	376.301	389.045	266.375	294.148	291.796	293.375	293.041	324.36	302.572	279.995	290.104
GL50803_13667	63.567	61.7155	77.6739	79.1879	84.2978	76.8514	112.052	111.679	112.863	80.8366	71.6434	72.1235	84.2323	92.3793	97.4524	84.1039	74.1594	73.7475
GL50803_13668	103.078	109.139	103.812	97.9001	100.36	108.779	113.523	115.532	111.821	98.2627	105.975	95.2356	102.734	103.056	110.131	107.391	104.097	101.403
GL50803_13671	71.6344	71.6295	69.3722	77.1992	73.8936	81.5907	74.9405	69.045	79.0877	85.275	81.287	91.6337	58.9582	69.9147	60.5088	71.956	68.3839	57.9817
GL50803_13672	20.1198	21.1155	19.6856	24.6784	26.0712	28.6603	21.4601	24.0994	24.4977	30.5593	29.1062	28.9437	16.2002	19.9439	17.6193	18.1637	19.2404	22.0852
GL50803_13690	10.2057	9.78521	11.5072	9.17531	12.7162	12.6963	14.7467	12.1567	12.3705	11.387	14.7635	12.2207	16.8199	15.6066	16.089	11.4105	12.5763	12.997
GL50803_13691	118.877	125.113	116.053	85.0502	80.6137	88.6588	137.586	136.412	145.717	98.0681	95.8521	94.8827	110.79	117.81	117.864	110.683	102.73	93.9365
GL50803_13694	104.633	100.384	102.743	83.6174	87.5833	83.7858	143.847	142.499	135.241	93.8243	91.7372	93.5633	100.654	99.608	118.438	78.5927	72.6215	80.2297
GL50803_13699	52.3893	55.8358	57.2485	68.5211	84.2065	77.924	78.184	75.9366	77.5935	65.4478	71.9941	71.5232	66.2173	73.8441	77.3411	74.4787	75.4239	79.8714
GL50803_13700	68.2811	54.9345	57.2074	64.9504	70.0301	78.8968	57.1765	56.2034	65.4315	83.3468	82.3391	83.8296	67.678	66.5413	60.2028	89.4987	82.4981	79.3828
GL50803_13708	115.811	139.439	136.402	183.958	142.95	175.928	134.078	139.203	153.137	131.114	144.304	138.801	137.746	134.565	120.318	107.585	111.752	105.312
GL50803_13720	105.216	101.672	106.689	108.341	118.704	110.675	133.098	136.378	134.095	86.039	85.425	91.4622	123.316	120.886	120.143	101.918	100.713	101.924
GL50803_13727	199.505	192.407	211.083	249.048	210.502	174.377	201.463	212.042	180.514	392.701	583.339	450.997	222.153	224.683	226.196	603.426	663.08	593.386
GL50803_13728	8.10528	11.9405	9.82266	19.7396	15.4246	18.1133	7.62341	6.62027	5.13862	41.907	46.4016	49.7935	7.30338	5.67176	5.85851	17.7034	18.3269	17.2662
GL50803_13735	32.2209	33.9049	31.5627	36.7917	30.6344	39.5856	29.6066	28.2515	32.0034	37.0713	36.6809	36.8765	33.5513	33.4004	26.0573	30.8937	30.6207	29.1537
GL50803_13737	28.8676	27.6818	29.6722	50.6676	52.4161	54.5019	34.0947	38.9528	37.0767	48.5675	43.9749	46.9103	31.2939	34.0306	32.0032	39.0441	37.9683	34.2027
GL50803_13747	572.2	635.523	568.047	549.796	591.149	567.518	750.197	815.484	799.529	715.851	723.728	766.816	985.957	582.227	655.76	1068.74	996.641	855.295
GL50803_13749	103.661	107.809	106.072	112.228	134.067	136.467	155.765	155.34	166.446	103.429	120.317	104.712	130.664	136.382	145.195	154.779	148.353	149.612
GL50803_13756	183.654	200.511	208.158	301.836	336.126	318.755	266.535	274.125	253.421	177.826	210.371	181.123	256.282	224.35	256.201	299.506	275.415	314.469
GL50803_1376	27.2638	34.7203	30.0421	25.8084	29.0829	27.7124	26.2499	31.2907	25.5402	32.5966	31.3856	32.1168	34.3923	32.4366	34.4078	31.9805	33.218	37.5252
GL50803_137603	625.609	546.21	538.209	421.522	401.805	412.693	376.965	361.919	385.396	476.98	551.019	456.368	711.217	534.48	536.185	439.885	450.39	466.458
GL50803_137604	233.749	168.41	187.139	406.943	382.288	346.374	92.7229	98.2318	82.908	265.638	350.143	291.37	58.4279	66.5176	63.8739	154.749	151.661	142.79
GL50803_137605	754.14	393.86	447.269	1389.44	1199.75	987.047	64.8116	66.3615	36.7285	398.671	492.088	529.683	108.035	99.1565	101.29	358.384	334.025	276.745
GL50803_137606	124.115	93.6891	83.9141	856.05	632.704	415.2	53.1436	60.1282	36.6701	1115.08	765.722	1156.32	32.311	28.8504	31.3137	129.529	164.277	241.064
GL50803_137607	50.7554	40.4374	45.7158	36.4224	34.1681	22.3765	79.8914	92.8627	61.0539	57.5679	61.1995	63.2581	39.649	48.0547	50.4099	45.8357	41.2617	35.5825
GL50803_137608	110.455	98.907	113.686	195.634	187.894	128.975	142.119	163.101	115.654	188.598	194.767	206.183	73.8757	82.7536	93.2863	129.235	137.72	135.376
GL50803_137609	87.9635	91.0282	92.4278	109.652	117.883	108.854	133.098	140.444	142.226	74.0335	76.6931	78.2982	83.1258	94.0846	111.355	64.3878	60.2161	67.9168
GL50803_137610	54.7556	67.7883	63.4575	13.5203	9.77227	11.2319	4.18339	3.22795	4.60488	27.1709	29.5495	30.4059	2.20297	3.40009	5.1192	15.894	19.3317	21.0115
GL50803_137611	8.70596	5.11578	5.71458	7.42522	7.69936	5.84031	7.01092	6.92504	5.56984	35.5245	37.5071	39.4051	3.54812	0.987925	1.10481	5.10911	5.33709	6.31023
GL50803_137612	132.728	109.935	108.254	770.108	473.34	302.807	159.157	187.61	105.544	2013.3	1174.7	2206.52	132.505	130.925	139.432	2757.84	3466.63	4847.04
GL50803_137613	395.653	327.359	341.563	699.033	513.586	310.436	169.881	190.912	108.793	227.16	281.614	290.233	8589.36	7374.03	8220.26	1305.18	1505.54	2187.17
GL50803_137614	182.684	172.682	166.338	222.569	182.064	138.462	269.483	267.615	223.067	485.92	748.915	549.966	196.09	222.888	242.051	409.548	402.76	400.322
GL50803_137617	373.1	271.894	264.752	2483.39	2026.75	1391.42	310.14	335.314	226.478	2501.22	1309.93	2382.31	153.425	177.399	180.517	941.799	1060.12	1411.31
GL50803_137618	357.627	285.483	303.321	3015.57	2251.58	1017.58	862.928	1030.11	608.009	2924.11	1469.08	3158.11	404.649	480.725	527.261	1605.05	2006.2	2750.29
GL50803_137619	10.2543	9.87104	8.71263	6.5538	7.08819	8.55568	9.42885	8.64667	10.4941	6.0391	6.55767	5.23131	8.49848	8.26669	7.51988	9.39232	8.44119	9.34873
GL50803_137620	4502.6	3795.13	3641.25	8593.39	7080.51	7295.25	886.684	1107.64	862.608	3832.1	2541.77	4110.05	397.242	443.391	496.343	1481.05	1720.44	1986.32
GL50803_137621	55.6308	56.2177	60.1229	34.0291	20.2433	25.9145	27.4066	33.6505	25.7157	35.137	33.6086	35.5082	37.7611	33.215	29.2287	28.118	34.3044	33.9642
GL50803_137641	281.58	315.873	289.202	195.213	234.062	240.083	311.982	294.843	296.961	232.505	272.862	218.129	344.144	262.087	279.46	353.066	343.115	369.487
GL50803_13766	164.798	177.636	169.65	185.179	251.981	247.292	150.522	142.542	142.226	262.228	276.579	212.168	199.36	197.622	189.352	259.996	237.276	240.526
GL50803_137672	76.0695	80.0954	68.2207	59.1189	44.4198	41.8759	47.1635	56.5227	45.2381	35.6089	34.7437	43.6767	45.9449	46.2493	46.9249	45.4934	50.3823	47.4222
GL50803_137674	16.2319	20.1713	21.3295	21.1981	19.4089	7.55793	24.0247	25.5976	19.6329	24.8476	23.285	24.0983	14.2084	18.2757	17.4007	21.7343	21.0175	21.2057
GL50803_137675	247.691	182.643	186.646	292.46	227.48	31.8476	63.6972	65.2601	27.6373	102.591	112.688	157.284	60.1068	56.3076	55.4224	141.729	147.456	114.538
GL50803_137676	71.9162	70.9728	71.1871	61.1474	47.7638	29.1185	78.7501	84.8701	51.3792	59.1792	51.7453	68.4148	82.9616	72.5982	72.207	56.9198	63.2146	68.652
GL50803_137679	146.806	153.987	151.092	191.643	192.908	136.163	192.227	210.198	177.192	136.237	141.383	150.864	158.535	194.759	220.264	114.533	113.593	121.196
GL50803_137680	320.959	378.784	299.137	282.481	286.209	316.46	144.401	143.658	138.211	196.8	168.811	199.572	122.939	115.697	127.277	121.362	134.909	164.88
GL50803_137681	120.839	83.0361	90.6857	49.567	50.6505	26.3839	37.2836	34.6308	25.2389	31.8661	28.1654	37.5192	25.9642	32.6186	33.3944	45.4305	45.8664	45.715
GL50803_137682	15.8616	4.36944	6.21432	12.4387	7.48823	0.829626	14.2591	27.3881	2.90776	17.4526	10.0136	36.59	19.6589	12.4315	13.4873	13.4291	12.131	8.15653
GL50803_137683	0.631782	1.7167	1.06853	0.723177	1.03433	0.848085	1.28232	1.24135	0.868714	0.945883	0.841626	1.41503	0.619681	0.630196	0.743244	1.59126	1.67457	1.85672
GL50803_137684	349.91	251.497	271.448	303.463	280.698	281.539	204.757	171.435	245.881	183.101	216.122	180.352	179.398	195.806	166.662	288.523	287.513	224.467
GL50803_137685	254.997	207.893	211.733	196.795	200.599	210.599	157.613	138.646	174.681	243.747	247.508	210.196	151.601	151.803	131.729	221.961	209.423	167.854
GL50803_137689	124.801	158.525	149.759	204.072	147.605	191.193	117.483	129.315	145.145	218.351	212.616	239.054	141.154	126.595	104.448	123.142	135.982	122.087
GL50803_137690	22.4015	20.5206	22.8222	31.7335	27.2366	10.1164	24.5233	26.0843	18.4007	28.828	26.924	37.662	19.8665	24.3415	22.9081	19.8349	20.7681	19.8245
GL50803_137691	25.3719	25.8411	25.3295	23.7107	15.7394	19.1036	6.42293	9.51562	7.21727	22.8576	25.0226	22.7965	9.28725	7.95826	8.77159	14.3481	16.1192	15.5932
GL50803_137692	1.62125	1.53345	1.18155	1.40748	1.12863	0.811916	0.984372	1.19512	1.01118	6.42728	5.60347	4.5894	4.31785	2.58825	2.27389	3.16156	2.52723	3.59975
GL50803_137693	28.1386	23.7334	26.0146	30.0571	31.4253	32.6014	29.3426	28.0375	33.8451	27.5397	25.389	24.6129	25.8938	28.1364	24.0024	28.177	26.3488	20.9451
GL50803_137695	587.266	441.407	494.853	545.411	525.743	536.039	515.834	446.074	569.702	524.965	548.985	495.517	440.062	480.098	417.004	738.539	687.666	560.273
GL50803_137696	106.334	84.8481	94.5649	98.9397	99.3564	94.3868	134.908	130.085	131.975	88.6947	96.3661	99.7808	152.353	156.326	156.693	98.1924	92.1012	97.6894
GL50803_137697	76.9729	67.4965	66.1099	165.889	151.008	98.2825	27.4583	28.6269	20.3244	96.7002	99.1888	102.782	37.5571	39.0214	39.5178	64.3451	69.5065	69.0565
GL50803_137698	198.623	210.682	212.802	213.699	239.569	228.135	240.888	237.441	232.19	211.441	219.419	206.551	269.605	251.04	274.563	252.545	238.745	267.758
GL50803_137699	6.68911	8.46635	8.84619	6.27628	6.35504	5.87299	7.65245	7.92241	5.79953	6.52405	5.89874	7.63128	10.2004	9.83032	9.57429	5.02761	5.05959	4.51117
GL50803_137701	97.6356	83.3936	83.5627	59.4542	59.4644	42.7824	52.0156	48.2775	47.7876	55.8642	61.7501	56.2482	52.1523	50.1047	53.5874	48.5125	49.316	53.3764
GL50803_137702	25.6912	22.2948	19.9651	19.3332	15.3935	12.175	24.1194	25.268	20.6031	13.9158	15.6542	17.9168	17.3626	18.9997	19.985	11.7474	14.7389	13.2403
GL50803_137703	2262.37	1545.07	1756.7	2149.64	2059.69	1913.33	1400.47	1206	1403.43	1588.24	1782.94	1632.73	1296.72	1335.68	1338.05	1586.72	1475.16	1306.69
GL50803_137704	45.3425	40.7288	43.1522	49.2213	52.9637	53.579	54.9513	56.5886	56.4316	46.0208	50.1469	43.9945	42.935	45.0776	43.5016	40.907	39.8479	39.5122
GL50803_137705	58.2211	59.5696	56.9609	62.6452	76.6316	84.9581	52.7638	53.207	53.2348	82.401	81.3922	75.3395	93.0407	96.0493	89.4516	49.9889	52.5951	50.6851
GL50803_137706	116.053	103.517	91.647	52.792	50.5908	58.1936	55.0645	56.0321	60.0802	79.5997	79.5336	75.9827	58.1172	65.5775	60.5088	54.064	71.6305	70.5878
GL50803_137707	800.741	757.37	875.184	561.835	531.96	517.943	111.116	116.486	103.361	364.139	443.114	384.362	11029	12585	13559.5	236.255	242.275	235.445
GL50803_137708	800.741	757.37	875.184	561.835	531.96	517.943	111.116	116.486	103.361	364.139	443.114	384.362	11029	12585	13559.5	236.255	242.275	235.445
GL50803_137709	4.61784	3.93468	5.08785	4.08866	2.45045	1.40009	3.74816	4.7394	3.83311	12.8491	9.81827	11.2722	3.73491	3.54875	3.25803	6.40696	6.84454	6.59623
GL50803_13771	108.424	103.431	100.771	125.652	131.36	139.41	84.7842	83.4275	90.8675	144.938	147.109	130.911	123.936	129.635	126.089	107.74	105.429	104.009
GL50803_137710	89.159	80.9868	85.985	63.8448	49.9833	54.0287	60.4246	67.8986	61.0869	99.3887	119.472	104.099	56.3777	64.746	71.6732	60.3057	66.1013	67.394
GL50803_137711	142.151	193.644	173.307	190.693	156.701	201.769	120.124	112.107	154.214	171.605	200.798	189.528	220.297	172.377	158.573	128.97	151.155	130.003
GL50803_137712	255.58	306.487	294.339	268.25	204.919	274.774	224.146	260.898	286.71	411.132	433.122	461.84	240.613	238.255	201.157	262.131	271.177	222.285
GL50803_137713	66.5315	69.0973	63.783	92.6571	86.2143	75.2301	45.4086	49.3545	46.5283	282.419	129.891	272.157	56.9221	57.2737	54.5191	62.8354	62.8134	61.8906
GL50803_137714	10.1693	105.578	86.742	64.107	13.6674	48.2603	3.63803	3.59137	23.597	133.984	143.031	102.734	33.8018	78.3167	105.375	120.995	141.671	74.9514
GL50803_137715	150.212	151.509	138.55	100.027	93.193	88.3869	109.495	112.958	100.829	131.796	132.128	133.175	119.411	118.083	120.737	170.271	164.136	138.6
GL50803_137716	4492.16	2154.85	2520.46	2536.68	1855.25	229.681	3050.23	3892.76	854.328	1168.53	915.934	2397.31	2989.3	2938.79	3196.12	1999.98	2118.91	1730.43
GL50803_137717	187.471	156.992	163.359	526.08	324.097	132.457	151.137	160.647	74.6058	122.298	151.312	169.257	72.9121	66.4267	63.8556	151.443	161.099	143.198
GL50803_137718	149.732	136.735	136.525	114.443	106.475	127.537	123.971	119.812	138.716	112.087	131.82	116.675	148.281	130.414	122.504	128.698	135.811	144.596
GL50803_137719	78.2438	83.7751	81.3316	64.86	79.765	81.6905	88.3672	87.2372	92.8134	64.9749	65.6117	61.6609	70.0239	75.9942	82.7187	65.591	61.5147	63.1284
GL50803_137720	70.1764	56.222	63.5364	67.6171	63.307	65.0281	78.9383	74.7809	73.4584	60.0636	61.579	64.9197	66.66	66.3559	63.9627	62.7189	57.7897	54.9849
GL50803_137721	8112.24	5079.95	5969.35	871.406	524.074	319.05	141.271	147.008	75.9586	186.108	154.786	240.812	1012.29	971.293	1050.01	204.087	223.767	229.038
GL50803_137722	175.199	142.839	152.586	86.3415	77.6565	93.639	27.8936	28.2798	29.7847	8.95024	11.2851	8.83791	1.38056	4.11184	2.84269	11.5894	9.59356	5.79556
GL50803_137723	175.199	142.839	152.586	86.3415	77.6565	93.639	27.8936	28.2798	29.7847	8.95024	11.2851	8.83791	1.38056	4.11184	2.84269	11.5894	9.59356	5.79556
GL50803_137724	33.3872	36.0508	36.2478	32.4978	26.4362	13.8188	34.4342	44.1751	20.8839	49.004	40.2227	80.2706	48.2023	37.96	40.5287	67.1046	81.1311	62.6724
GL50803_137725	24.5302	24.875	27.2352	13.4909	11.596	15.0111	27.1758	24.7162	28.491	22.8966	25.7559	24.3642	25.1382	24.0787	21.9056	24.7317	26.3375	26.0765
GL50803_137726	17.6325	15.6606	17.2526	20.6264	14.5588	9.91735	28.2873	32.8458	18.2284	26.2293	20.6524	33.6189	27.7568	27.0484	27.0449	23.8239	22.2396	19.2949
GL50803_137727	154.848	126.782	125.461	681.498	464.966	444.156	86.7605	94.7363	84.661	85.4081	138.643	118.249	47.9934	47.9746	47.1759	187.387	207.081	140.912
GL50803_137728	50.7637	56.4019	55.6071	59.7629	48.6642	22.3293	56.4716	54.5614	41.2632	57.8626	50.6894	66.2198	43.6189	48.5918	51.4495	54.6121	63.609	60.4573
GL50803_137729	31.3573	21.6772	24.3255	33.3624	28.8678	12.9827	23.126	26.3351	14.0787	36.2677	43.0386	48.6388	18.0668	18.1711	18.85	46.8812	44.4461	39.6471
GL50803_137730	233.371	222.914	227.926	202.218	207.444	204.164	276.077	264.237	262.803	194.343	213.563	193.516	251.989	244.961	248.243	206.476	211.542	233.034
GL50803_137731	210.824	211.586	209.098	189.008	191.183	195.224	255.101	235.501	261.121	201.584	203.168	185.602	196.107	215.286	214.398	170.495	163.537	160.068
GL50803_137733	462.027	574.624	450.714	229.835	244.101	214.391	417.773	392.739	414.863	243.929	242.739	247.501	425.809	240.809	281.602	330.167	401.623	519.946
GL50803_137734	23.5703	23.9909	25.6858	22.3733	19.4089	25.0434	21.3846	19.3908	25.4012	28.1946	28.3698	31.2163	19.3429	21.9827	14.2528	22.4717	22.7946	18.502
GL50803_137735	43.8865	39.5833	42.3335	49.3469	37.0147	30.1769	59.8472	67.0447	45.415	73.0833	65.0265	78.1078	40.3961	39.6163	41.6851	43.6335	44.7393	45.0638
GL50803_137736	0.185161	2.19266	1.68293	3.23441	2.52467	2.99698	2.76756	1.00721	1.17554	2.03656	1.93083	3.30687	1.92234	1.77975	0.137282	0.778165	0.749454	2.46781
GL50803_137737	10.0905	11.2556	11.7144	14.7438	10.096	5.34244	10.5679	12.1139	5.29151	19.9869	18.9734	22.6413	12.1298	12.0712	12.5084	17.2085	19.3197	16.9271
GL50803_137739	108.472	114.118	115.648	125.11	122.264	142.977	130.948	123.322	154.631	101.792	119.616	112.345	111.366	126.595	111.006	110.961	113.597	108.83
GL50803_13774	20.0712	20.8579	21.4528	33.9893	35.6843	37.3407	21.3846	21.4883	21.1271	39.1814	41.1695	40.3926	36.5169	39.4058	35.1073	41.2175	42.616	37.7207
GL50803_137740	271.107	98.4396	134.709	271.227	151.831	37.6046	206.756	260.38	63.6885	97.5889	105.236	157.848	77.1985	60.0095	55.3612	653.027	655.785	462.677
GL50803_137742	132.699	122.521	125.898	155.991	144.698	86.5598	126.21	123.075	102.908	120.286	109.28	133.07	116.679	124.193	127.966	116.29	130.147	135.481
GL50803_137743	132.699	122.521	125.898	155.991	144.698	86.5598	126.21	123.075	102.908	120.286	109.28	133.07	116.679	124.193	127.966	116.29	130.147	135.481
GL50803_137744	132.036	55.6512	60.2589	534.847	252.673	54.6396	25.0905	26.0329	11.9559	165.211	204.81	203.322	30.3763	36.2311	30.4358	147.504	146.128	106.035
GL50803_137745	127.571	111.157	126.991	110.33	93.5459	104.813	169.568	150.204	157.863	132.496	158.436	143.647	120.838	99.7934	87.7902	193.668	188.098	169.059
GL50803_137746	114.158	93.3028	115.935	127.776	123.481	115.414	130.194	129.101	120.334	143.774	125.157	120.706	107.116	123.407	119.487	147.405	130.89	113.618
GL50803_137747	286.78	202.099	229.323	192.094	152.594	165.476	113.674	121.267	137.431	230.832	216.333	210.024	114.198	134.454	119.619	161.183	151.326	111.403
GL50803_137748	352.34	375.143	332.395	385.228	336.491	358.865	289.843	265.564	328.513	261.537	276.72	259.507	241.897	241.18	231.455	316.583	329.924	271.276
GL50803_137749	130.098	129.096	135.128	171.077	180.399	195.334	148.787	135.094	170.72	177.062	179.161	160.241	140.313	156.956	156.169	124.895	126.96	114.823
GL50803_13775	26.6806	29.6131	30.7819	31.5486	30.5127	25.7668	38.6206	46.7006	40.5168	23.3197	23.4954	25.7706	26.3807	34.6979	41.884	19.0951	21.1884	24.1373
GL50803_137750	83.784	81.5434	88.1126	109.29	139.056	134.646	93.0439	79.9603	91.8752	130.314	153.176	122.55	104.062	98.3847	96.0971	143.834	136.084	132.381
GL50803_137751	83.7354	105.878	90.7839	104.454	123.694	127.387	84.6711	81.5013	89.8597	108.704	108.394	112.387	77.6372	82.8152	80.1829	88.1015	86.4965	88.0801
GL50803_137752	107.802	53.1878	58.1888	111.424	79.7282	49.6055	50.7506	61.1654	26.6869	74.8914	84.1124	93.8446	54.4992	48.293	54.12	94.9171	86.0659	73.8879
GL50803_137753	702.104	694.02	709.627	751.969	650.623	721.72	705.655	723.581	742.507	700.936	717.942	725.566	641.281	644.616	644.699	719.638	781.134	816.467
GL50803_137754	312.878	301.067	266.31	258.626	250.733	259.788	249.865	252.423	280.073	297.735	248.911	266.197	226.67	229.058	212.087	313.905	292.913	260.852
GL50803_137755	133.986	110.384	105.867	113.448	102.094	111.822	117.823	112.492	128.014	121	128.558	121.821	115.438	116.623	100.382	173.835	167.901	155.052
GL50803_137759	12.2396	11.9736	13.4129	12.1119	9.58244	8.66244	9.87804	13.0008	8.78409	9.87174	10.6248	10.816	12.1935	10.393	11.1006	10.9246	11.79	12.6954
GL50803_13776	8.69915	7.68225	9.69896	12.1584	11.5601	13.1703	14.3319	13.184	14.6639	10.1137	9.95924	10.334	11.1543	12.8263	11.7607	12.7689	9.53478	8.43666
GL50803_13777	65.4137	54.0332	61.0295	89.3576	84.6628	79.9694	79.0892	76.2363	90.9022	80.2182	71.7837	70.6227	64.2698	75.4382	76.9039	80.6497	70.0584	55.5712
GL50803_13783	326.097	321.539	280.982	296.458	293.932	297.703	305.872	325.62	320.034	165.311	162.434	166.845	232.159	197.325	213.398	161.416	169.268	178.408
GL50803_13787	69.3502	100.427	83.3042	67.5719	88.861	85.0829	128.308	127.26	132.844	73.3787	73.7475	72.5523	81.8421	81.147	95.1789	67.0658	65.1714	77.5587
GL50803_13790	139.381	130.684	150.005	176.772	159.408	161.61	182.693	161.034	200.638	160.582	162.434	153.166	170.014	177.233	172.039	196.734	189.363	171.535
GL50803_13791	177.774	145.963	166.197	183.19	188.856	182.837	210.037	172.163	206.059	209.841	237.759	211.868	191.614	194.545	186.03	290.308	251.903	205.477
GL50803_13797	54.7706	48.5827	53.8757	76.5664	85.8295	97.1608	65.0568	59.4146	69.4623	76.9803	78.8673	76.583	72.0915	71.502	59.9212	101.971	102.428	84.3148
GL50803_13800	42.6696	51.5869	46.6454	56.3174	53.3592	61.6109	37.6023	39.7233	41.9762	63.1559	64.4194	60.3745	42.4924	42.9275	39.4794	51.5025	53.4153	49.1541
GL50803_13809	143.56	105.277	124.73	127.053	136.805	122.024	141.093	114.633	122.975	88.4764	94.5426	89.747	110.702	119.589	110.656	108.439	103.892	99.709
GL50803_13825	496.581	450.248	451.454	511.964	538.155	552.777	440.704	391.883	476.02	503.828	524.087	494.616	400.535	441.323	420.982	313.828	301.866	293.785
GL50803_1383	85.0962	120.212	103.647	112.454	136.562	127.936	124.649	128.93	143.894	165.42	178.775	157.025	113.534	113.769	137.544	121.867	117.425	147.886
GL50803_13832	99.3842	118.453	100.935	78.8715	89.1956	92.117	123.065	119.298	127.562	78.3992	83.882	78.7698	77.3716	70.6561	77.4285	90.7795	86.7016	107.95
GL50803_13836	109.638	85.6635	93.2909	97.9001	91.2034	96.4322	81.7293	72.2126	94.2033	113.215	118.283	105.87	85.9143	80.5168	74.3681	151.092	147.875	108.504
GL50803_13838	44.7593	36.2224	34.8094	28.1587	31.182	31.903	34.1324	31.9328	34.6791	35.3251	36.1548	30.2301	34.2595	31.7693	30.6916	38.1514	47.6397	44.9847
GL50803_13844	67.3091	61.2434	61.6048	48.4077	47.427	51.5835	60.0806	57.1023	64.806	48.8585	51.3392	49.0114	53.0712	50.6752	45.7751	56.7032	55.8417	51.4995
GL50803_13851	83.0064	98.4959	88.6058	117.2	145.475	147.193	122.424	120.583	138.508	98.6629	94.0517	102.011	110.702	119.811	125.215	115.075	115.819	129.742
GL50803_13852	50.8342	61.8013	63.6186	60.3401	59.2914	70.9398	71.3198	70.8428	78.0452	54.1336	51.6898	54.4571	59.1795	64.0576	59.1972	56.7032	61.959	61.4345
GL50803_13857	47.4808	46.1364	46.029	50.4416	39.8521	44.8986	52.1227	53.1642	56.6749	38.9631	32.4026	37.8627	43.9088	49.9708	48.6606	28.371	26.9298	29.8703
GL50803_13863	39.5107	53.132	44.3851	27.2999	29.022	29.8825	49.5957	45.2452	50.8024	44.3474	40.6786	45.6239	41.8285	31.6952	41.097	29.8846	29.322	31.3362
GL50803_13864	1821.33	1613.92	1587.51	1586.65	1518.15	1167.39	1333.43	1477.64	1100.94	3757.05	3428.71	4134.15	2280.34	1590.99	1762.62	4120.2	3465.33	3761.68
GL50803_1387	1.99254	1.80254	1.84938	1.40116	1.67318	1.67048	1.09375	1.49819	1.07721	1.67349	1.71832	1.32927	1.46068	1.07504	1.26789	2.32751	2.22137	1.85541
GL50803_13874	139.721	151.928	140.717	181.879	193.024	155.698	150.598	165.186	136.562	125.402	102.889	107.371	137.171	130.488	145.982	127.844	121.355	138.961
GL50803_13875	130.925	133.946	124.771	158.466	142.007	156.122	103.453	107.527	107.964	149.922	154.684	146.391	103.664	97.8657	89.0581	138.362	141.279	140.101
GL50803_13876	51.6603	49.8273	55.3992	87.7305	88.8306	81.7903	72.7153	75.9794	74.3619	66.1391	71.3979	66.8493	61.1714	65.1697	70.8268	76.0312	81.1653	76.0277
GL50803_13882	16.0861	14.8066	15.0416	18.7122	17.4923	21.1273	15.4256	15.838	19.1117	25.648	19.673	20.5822	13.9871	19.0542	15.5207	18.3577	16.1647	11.1729
GL50803_13886	5.05426	7.93975	5.95911	6.5086	9.33938	9.67814	5.35559	5.30786	5.24703	9.49521	10.3801	7.93273	6.06402	6.89509	5.46503	11.6822	10.1499	8.40409
GL50803_13889	20.4114	31.9736	23.5077	21.7857	26.71	23.3223	27.0797	30.991	27.2776	29.4315	25.1786	22.9835	26.3807	23.9845	26.8442	31.243	28.5702	32.802
GL50803_13890	159.501	168.795	161.512	117.29	132.881	126.988	182.203	172.976	183.125	117.217	127.787	118.219	162.755	129.635	150.529	144.611	145.756	157.398
GL50803_13896	105.049	88.69	83.0096	89.1614	101.065	99.5564	101.273	102.337	99.8903	82.063	86.8772	82.6496	82.5902	85.4813	91.0622	86.6503	86.0434	94.96
GL50803_13897	165.235	185.061	197.473	265.768	238.017	87.0534	192.726	220.276	146.257	169.131	168.01	222.073	181.788	196.25	236.22	232.13	248.554	290.365
GL50803_13901	99.0926	97.5517	104.634	79.6399	73.5286	75.0306	107.036	100.079	117.52	98.2627	75.4307	96.9937	69.9797	71.5087	67.4603	50.6875	51.0572	49.6102
GL50803_13903	175.587	124.847	144.58	165.924	163.637	157.619	118.464	107.227	132.183	165.238	177.232	141.846	161.294	160.515	152.146	148.725	144.355	128.113
GL50803_13904	192.062	180.254	182.842	207.236	234.975	206.284	230.177	241.508	206.615	191.723	217.455	204.321	335.867	304.867	344.253	202.206	187.586	223.848
GL50803_13914	209.849	211.67	188.513	216.727	178.939	186.903	241.605	246.216	216.518	187.394	179.582	202.735	170.102	183.572	183.363	170.459	171.934	173.131
GL50803_13921	118.678	139.482	114.908	86.7361	77.7572	91.4934	95.5708	112.92	77.9757	85.3114	94.718	88.675	98.5735	80.8504	74.0183	98.7358	107.617	113.716
GL50803_13922	82.1803	85.8781	75.0437	105.268	77.2096	98.2032	59.6658	70.8428	64.3196	207.949	237.409	245.357	106.939	104.613	84.5112	226.153	239.395	232.253
GL50803_13924	102.057	106.65	105.784	126.646	145.08	124.519	176.282	179.525	166.515	113.47	105.694	103.597	114.42	138.532	154.857	124.739	107.036	117.429
GL50803_13926	65.7539	68.5394	69.3311	71.007	73.8328	67.6971	81.8424	85.7818	85.9332	54.2064	50.8833	55.4433	63.4288	59.1272	64.2687	56.1598	55.3974	63.5193
GL50803_13930	379.409	321.753	371.889	451.353	426.66	243.525	514.023	574.319	429.562	315.743	285.977	353.757	350.297	394.466	458.101	370.298	337.408	395.09
GL50803_13940	31.2975	30.6432	28.3982	30.6446	37.2662	36.767	31.2661	30.349	32.0034	36.2346	40.2227	34.5181	32.2234	29.3227	32.659	27.5172	27.3057	27.9159
GL50803_13941	44.6135	62.2305	50.3853	45.5602	61.8468	60.5383	51.9718	53.8063	59.6285	50.823	51.9353	44.2946	42.5809	46.2638	50.4531	28.7979	29.6296	37.1669
GL50803_13942	61.7688	68.8398	68.7558	55.2779	65.4061	58.7423	80.4469	82.7855	83.2923	88.622	84.9341	93.2631	68.0764	59.9057	71.5263	80.0288	73.3734	72.1188
GL50803_13943	324.59	350.293	344.108	344.504	402.323	386.876	382.132	377.029	375.458	342.773	369.404	341.579	337.859	323.291	362.135	285.379	281.908	331.701
GL50803_13945	102.944	95.6204	104.017	128.274	149.766	145.97	107.511	105.45	105.334	132.015	138.237	131.04	103.074	115.776	112.642	97.8431	95.2268	92.4854
GL50803_13947	55.5968	56.1362	50.8374	30.735	27.0446	31.3292	38.2434	40.9219	44.7909	52.2418	54.4953	51.2411	41.8727	40.4438	33.4897	63.6116	66.846	60.0013
GL50803_13948	181.419	227.334	198.5	132.477	153.811	117.684	192.537	196.605	168.53	135.989	109.236	130.182	147.661	122.332	139.774	138.867	132.291	134.335
GL50803_13962	71.7802	86.7364	77.5095	49.6732	66.3187	66.4	78.4857	75.2089	81.1031	85.9298	97.2078	81.2997	82.9487	56.7918	59.547	79.0973	97.8426	126.029
GL50803_13963	40.2883	38.7117	37.6862	36.9724	47.2445	41.4314	46.7294	48.7981	48.5437	42.2373	40.4331	43.6086	40.5448	39.7023	40.3101	24.3346	29.5271	30.4893
GL50803_13964	91.3168	105.491	89.0578	83.2106	106.262	100.398	92.5913	89.4203	104.975	100.045	103.45	96.9937	85.7373	92.9724	92.6869	76.7298	78.6021	84.7901
GL50803_13981	293.244	252.87	262.694	192.184	212.433	206.783	182.165	164.672	203.8	253.424	319.748	243.385	200.6	165.556	151.403	235.429	246.674	261.895
GL50803_13982	89.1299	87.466	93.5374	113.087	131.694	137.415	85.878	79.0186	95.9407	137.808	133.783	126.581	80.4257	89.4508	86.1289	126.447	119.339	109.351
GL50803_13988	99.8216	95.0195	99.25	98.5781	104.528	110.002	112.354	97.0396	133.747	120.964	112.497	103.297	99.1489	106.207	93.299	113.795	103.755	79.8388
GL50803_13995	62.9838	59.5267	59.2212	56.5434	58.7742	69.6427	68.9815	67.5468	74.7441	45.0022	49.3754	44.4233	63.8271	75.8089	66.0613	40.713	39.3694	39.7403
GL50803_13996	73.9671	72.2732	69.7832	44.4302	51.9598	46.0959	61.891	64.422	62.0262	36.3074	33.8053	32.8029	58.2057	59.0531	60.5525	34.0374	35.4735	41.1084
GL50803_13998	234.402	286.565	251.785	200.032	192.579	190.084	203.403	240.887	210.933	222.316	201.177	217.737	208.812	214.515	208.458	172.068	157.048	148.246
GL50803_13999	141.519	123.388	124.114	118.194	99.7823	105.961	118.238	118.271	117.276	64.3928	69.7497	65.9059	91.3144	103.871	97.5398	64.5431	63.1893	64.0405
GL50803_14002	75.7652	69.6123	72.0025	66.6679	64.2805	58.9169	83.2002	81.5013	91.8057	65.557	62.1751	58.402	69.2715	71.8053	72.0072	62.098	61.4464	63.845
GL50803_14003	84.4644	74.6766	82.77	127.053	141.277	144.075	85.2368	76.8783	108.311	120.091	125.437	119.591	93.7489	106.726	96.1845	113.911	111.137	95.3766
GL50803_14004	146.282	139.74	138.457	144.861	142.311	138.238	158.744	159.15	151.99	163.892	163.205	159.727	154.566	152.693	137.194	179.541	175.727	173.652
GL50803_14014	60.4795	61.2704	59.3552	60.3134	64.6902	68.6532	73.883	69.9589	70.8856	65.8473	66.4428	59.968	57.12	58.08	58.7954	74.6305	66.6174	62.7952
GL50803_14015	78.0751	69.5853	78.5673	98.5596	108.803	93.4557	131.553	135.164	126.139	86.9492	87.75	85.8655	77.5721	99.432	109.396	67.7679	64.2039	74.6671
GL50803_14017	1198.58	1128.16	1073.27	1064.91	1017.11	1028.59	1031.83	840.349	1196.51	1000.82	945.038	1001.78	802.267	847.105	789.262	952.908	1020.22	1002.55
GL50803_14018	31.2975	33.2182	30.1654	34.2605	37.6921	40.5335	35.5656	38.6104	35.6173	31.4688	36.5757	31.6451	36.3399	30.2865	34.0143	42.9252	43.8805	42.6068
GL50803_14019	2676.94	3145.49	2845.29	1960.92	1457.69	987.834	2614.39	3270.44	2078.69	2082.45	2023.07	2008.18	3348.76	2174.13	2071.67	1989.28	2095.06	1736.64
GL50803_14027	46.5575	50.9861	53.4676	55.4135	59.4435	68.7448	46.6917	40.5366	47.5013	67.0122	69.7848	67.1923	58.0287	58.9419	49.9285	61.7487	61.4805	63.5518
GL50803_14030	12.344	13.4332	13.6032	11.0737	12.9291	10.9004	21.6864	20.8462	20.1542	20.5911	22.4784	17.7093	11.5526	13.2341	12.7663	13.0018	13.6358	16.1893
GL50803_14038	39.4135	49.7415	43.07	38.5996	47.7921	46.0959	49.1054	49.5685	49.6557	48.4947	50.5677	49.6117	46.3433	39.6282	45.4253	45.9137	43.983	48.633
GL50803_14043	20.9149	18.288	17.7113	48.5478	45.7365	27.9357	11.6303	12.5479	8.34486	28.8473	25.1267	34.4276	10.3761	13.2041	11.8582	29.3196	30.0527	26.6159
GL50803_14044	6.75521	8.62643	8.01397	7.18658	6.23639	8.43096	8.86312	10.3161	10.5636	7.6762	9.11761	8.87608	8.58701	9.45294	8.91893	6.86959	6.62992	6.90569
GL50803_14045	221.221	275.531	234.296	227.62	256.209	250.035	300.101	271.3	279.83	240.145	201.745	199.176	188.472	214.934	228.788	154.119	148.729	173.066
GL50803_14046	42.8154	30.6002	37.7684	53.8315	48.005	28.361	61.2121	88.4786	37.5284	35.3979	35.3132	42.751	43.1121	45.7448	51.3713	40.4413	43.6071	34.0398
GL50803_14047	68.3783	79.2688	68.3037	62.1029	70.1214	68.196	72.0364	78.5905	79.4004	58.1718	53.7588	54.8859	57.5418	63.5015	74.0621	56.8973	61.8223	70.2621
GL50803_14048	63.081	73.947	69.4133	89.4932	119.435	120.827	102.963	105.387	98.1299	93.3878	91.8073	93.6919	112.339	99.4227	110.306	107.352	100.747	124.009
GL50803_14049	702.736	770.328	774.068	670.566	667.203	456.045	1041.25	1146.28	962.118	671.177	710.052	689.89	937.444	999.38	1095.72	614.459	626.22	747.247
GL50803_14054	91.414	78.5392	76.1944	59.9333	62.7594	67.772	68.642	66.391	76.69	85.3114	82.6547	74.6105	62.5435	58.4229	53.1638	86.5102	86.7358	75.4414
GL50803_14055	21.8208	25.2785	24.0419	24.1812	22.9682	23.7464	24.8922	22.644	26.3047	22.4465	24.1967	24.2699	17.9265	19.7214	17.9253	23.2867	25.2552	22.6715
GL50803_14058	306.317	318.878	308.928	279.011	283.193	312.22	311.001	274.724	358.536	316.58	354.395	316.58	254.246	269.983	268.355	333.583	345.2	301.961
GL50803_14064	92.2888	123.088	97.8938	80.4083	127.344	117.834	148.599	139.117	124.852	83.5288	92.3334	82.5004	117.385	107.319	127.401	101.841	103.003	126.224
GL50803_14068	18.4014	23.3459	21.1392	21.4951	23.7792	25.5398	22.4441	23.2215	31.4575	22.0416	24.2118	21.7117	16.5924	15.7108	18.6384	20.3045	20.0692	19.5695
GL50803_14069	58.4155	53.0032	56.9136	67.3459	59.6229	50.0068	63.3558	69.5158	58.0648	75.1249	75.692	76.6451	62.2067	68.1891	65.4164	78.1433	71.3229	70.7657
GL50803_14070	81.4027	80.8138	74.345	82.397	80.7689	89.1237	79.5795	94.1289	82.4236	75.8162	72.9409	72.7667	62.3665	66.6154	66.6734	61.7875	64.693	67.8842
GL50803_14071	285.361	297.971	298.898	321.851	314.617	323.29	317.26	320.82	342.963	333.383	337.106	342.047	263.623	301.378	295.505	202.163	202.754	231.894
GL50803_14083	65.6567	82.0584	72.8244	90.7588	115.966	112.197	114.994	114.804	115.921	88.3673	101.1	91.8481	94.9882	94.1216	99.2886	122.993	110.487	124.661
GL50803_14085	7.0468	8.88394	6.61666	7.63856	11.7731	9.37882	11.6541	12.7132	12.5095	19.0996	18.9366	15.6939	8.14438	7.52528	7.38872	14.2049	13.5332	11.3032
GL50803_14086	219.326	230.811	230.391	198.603	203.854	209.477	218.825	232.219	227.568	153.961	160.856	147.291	248.669	201.514	228.307	146.008	154.88	177.789
GL50803_14089	19.5366	21.9309	21.7405	29.0175	26.345	31.0798	25.1185	27.267	29.0845	21.6826	19.3223	22.1259	22.5298	25.7639	22.2536	20.8416	18.7962	18.2089
GL50803_14091	1067.86	1147.62	1141.89	1420.68	1516.36	773.104	1510.39	1569.03	1501.31	1296.04	1336.64	1401.01	1170.75	1420.09	1614.89	860.484	941.209	1067.38
GL50803_14093	63.6642	79.0113	68.5092	64.8148	87.4312	84.3595	88.8575	83.556	92.4659	88.3673	82.4443	77.1833	75.6011	73.8071	81.101	76.9627	71.1179	85.8325
GL50803_14094	66.2506	76.0736	67.0075	58.5679	82.6264	80.0068	86.4539	81.2851	80.1541	82.1307	84.2779	68.95	82.8929	87.7752	80.6874	98.3003	91.9573	98.7256
GL50803_14095	257.378	295.788	283.407	302.785	294.388	255.897	329.444	367.398	281.741	246.694	264.13	268.469	313.957	325.218	374.901	378.254	379.853	427.045
GL50803_14098	125.336	111.5	119.47	112.725	121.442	118.906	131.74	116.174	123.149	117.217	136.414	111.701	117.474	105.651	104.972	127.767	123.576	116.094
GL50803_14100	243.382	200.039	214.692	207.959	206.653	197.529	191.368	187.958	176.418	166.002	181.09	167.616	167.978	164.518	163.251	161.649	158.366	147.528
GL50803_14101	22.7442	19.5704	24.1652	29.4695	23.8808	26.59	24.7036	28.6796	30.5092	26.7394	24.0915	27.9575	19.9626	21.612	22.2099	18.1248	16.2672	16.4173
GL50803_14104	381.11	418.747	388.986	409.364	445.887	462.231	414.756	391.754	421.708	372.205	359.83	366.749	347.021	355.987	366.244	486.305	451.45	404.764
GL50803_14107	3.15891	4.20592	4.68509	4.33906	3.8331	4.5148	5.43102	4.87981	5.38603	5.78444	5.01469	6.64634	3.0984	4.22602	3.27902	5.04546	4.7503	4.43006
GL50803_14109	11.5665	11.8453	12.6169	18.7122	19.8956	19.481	22.1389	23.6285	22.4128	21.1368	16.6221	17.4091	17.7052	17.3119	19.5429	15.5633	16.2672	17.1013
GL50803_14117	30.3255	27.1668	33.2477	38.69	39.0611	37.5153	34.9622	29.6641	40.6558	48.0581	50.2871	42.1078	39.394	38.8868	35.4571	44.7105	40.9756	32.9974
GL50803_14119	41.892	30.6002	35.3026	51.4812	44.5065	40.8078	33.3027	32.7033	32.7331	30.2319	33.5949	31.8167	31.825	35.2168	33.9706	32.1745	29.9372	28.8931
GL50803_14126	128.835	113.26	110.017	116.929	113.107	112.72	115.107	111.208	131.315	94.4428	95.5245	92.5342	88.5701	96.8648	90.6758	100.599	92.3063	88.1126
GL50803_14127	23.1815	26.7806	22.0692	29.7407	33.0377	30.9052	35.9428	31.9756	43.0882	28.3765	31.8415	28.3434	35.853	35.2539	32.7027	23.7137	23.2731	23.3881
GL50803_14131	22.5498	23.4759	22.8501	26.3056	23.6374	23.3223	26.1745	24.9983	24.6367	22.1555	19.2873	20.9252	21.1577	22.6871	25.3577	14.2049	14.4218	14.528
GL50803_14133	91.9	95.1483	88.8524	72.1369	66.4708	62.6336	84.2185	93.7436	85.5162	82.2918	82.83	78.5983	63.8714	68.4319	72.8816	56.8973	61.0363	61.5648
GL50803_14135	210.335	190.511	185.76	223.823	311.728	296.505	192.235	181.323	193.237	283.365	328.234	310.92	280.583	244.331	262.234	296.052	309.966	374.243
GL50803_14158	131.216	115.019	113.922	111.821	128.318	130.031	98.5126	92.6735	97.6087	129.804	141.042	127.653	135.666	125.928	116.602	173.409	153.992	148.7
GL50803_14161	14.9684	14.2486	14.8772	19.0286	21.4471	21.4765	16.6702	17.6786	15.1504	13.7881	13.1504	12.6495	14.5625	16.3851	15.9142	14.0109	13.7383	12.0849
GL50803_14164	119.115	142.658	119.018	118.827	109.335	124.918	102.397	103.503	124.018	102.41	107.868	104.798	83.6127	90.1922	79.8769	130.639	139.331	145.638
GL50803_14167	72.0231	51.3294	67.153	77.5608	68.9654	69.3185	78.3726	67.504	84.6822	82.2918	102.152	82.286	76.0437	74.7709	65.9301	109.215	102.627	76.386
GL50803_14168	429.077	320.509	319.162	268.389	276.896	300.147	329.029	305.716	315.482	330.077	379.363	329.701	338.479	306.349	307.965	372.976	395.813	366.523
GL50803_14171	575.748	530.976	639.433	556.169	597.507	248.414	970.002	1031.91	756.267	473.742	413.238	504.822	789.783	846.168	1042.12	399.173	394.856	561.543
GL50803_14172	12.9758	12.7233	13.4581	8.09055	7.48367	7.60682	13.8793	15.1878	11.328	10.7685	9.64363	11.6204	16.4215	15.0506	13.9468	10.1297	10.4011	11.3357
GL50803_14174	151.482	184.631	192.5	144.816	138.417	127.786	257.294	270.358	238.132	166.585	174.883	159.169	220.695	231.467	255.37	146.435	149.447	167.333
GL50803_14180	38.7817	41.5442	41.1795	41.6731	52.9941	49.8624	44.3533	40.4082	45.3469	45.075	51.4093	44.166	38.5087	39.9618	41.0533	47.4273	43.4021	49.0239
GL50803_14181	95.7879	83.3889	89.5921	82.6682	85.6667	90.8448	79.7681	77.1352	78.9835	101.573	77.1841	79.5417	65.2435	75.4382	70.2147	74.2459	61.5831	57.4605
GL50803_14182	12.6356	13.6478	11.9593	12.972	17.2185	17.5105	13.5021	12.756	13.5172	26.1209	26.7567	22.2974	18.679	17.5343	18.7123	26.7409	26.2805	27.7856
GL50803_14192	20.5086	24.6776	25.0694	23.1869	31.0299	31.1546	34.5096	37.8827	37.5284	23.1378	24.863	22.4689	33.4185	29.6192	32.8776	23.5584	20.5733	24.2676
GL50803_14195	60.7969	62.4451	60.3719	49.3117	46.3318	57.6698	67.6614	69.8583	78.9835	72.7239	78.4465	73.367	88.039	84.3721	74.8928	64.6207	75.3897	72.7051
GL50803_14198	66.1301	59.9537	58.7642	55.5468	62.9063	69.8675	56.1262	54.4441	51.5467	101.641	102.474	96.3406	71.9618	70.2802	61.2424	87.1949	80.0771	86.1377
GL50803_14200	82.1317	99.0109	86.7564	78.7359	78.5177	88.8743	43.7876	44.9884	47.3623	150.905	171.622	146.091	112.959	80.9246	77.1662	100.405	103.447	111.338
GL50803_14203	22.9385	17.0812	21.4528	20.0216	23.0594	22.0003	12.4838	9.90472	13.7844	23.1858	26.5112	20.0248	17.7937	16.4592	14.7774	19.6385	19.2931	16.7756
GL50803_14206	109.444	95.5775	100.729	137.223	122.842	126.489	95.7594	82.8283	98.9986	128.131	114.145	105.784	81.0011	88.3757	85.167	104.092	96.3047	76.9398
GL50803_14208	74.2587	75.3633	65.2625	67.7527	58.7438	64.654	69.8112	64.0795	68.0724	49.3678	47.622	42.4937	55.1516	52.7511	53.7322	43.6238	45.6918	49.8056
GL50803_14213	345.147	320.122	322.244	322.944	373.24	332.175	376.287	310.809	340.953	267.794	275.773	254.019	350.695	369.999	384.738	314.953	303.233	307.303
GL50803_14216	36.0602	31.5444	34.645	37.6052	42.377	38.3883	38.8469	34.2014	38.4666	46.0936	44.9218	44.2517	33.2857	30.3606	29.7298	46.457	43.0261	43.128
GL50803_14223	140.11	130.126	134.306	115.799	128.865	126.639	138.981	137.191	142.921	124.857	141.358	131.126	116.589	121.368	130.417	56.5868	59.3617	61.63
GL50803_14225	376.006	382.222	378.013	319.87	250.181	282.712	450.491	474.154	550.313	330.768	342.051	334.847	626.542	465.752	436.278	277.595	354.3	323.284
GL50803_14230	73.6269	78.6679	79.4822	65.0091	63.3678	67.5973	82.3704	80.6871	91.5624	73.7061	73.9579	75.8969	79.4077	80.8134	70.9579	68.6183	68.6156	64.0405
GL50803_14231	2.77012	2.70381	2.17816	2.25993	2.15992	2.71886	2.52693	3.63845	3.54435	2.58299	3.29637	3.04445	2.70004	2.92856	2.75437	2.09581	2.35806	2.24761
GL50803_14235	91.0738	75.0629	81.3726	80.6795	83.5372	85.6566	73.809	66.0486	72.4855	60.7548	69.9952	57.7159	77.4158	76.7727	68.1598	71.141	69.0674	62.0209
GL50803_14236	18.4675	18.4116	16.8088	21.5597	22.9073	23.048	19.876	21.5311	18.9727	16.9531	18.5158	17.5378	15.1822	17.3489	18.8871	21.0357	21.0859	18.1111
GL50803_14238	149.052	133.645	151.238	138.398	130.538	132.551	136.831	130.171	143.755	96.8439	100.574	96.6077	129.513	129.264	125.477	90.9735	94.6985	102.282
GL50803_14241	116.053	115.062	103.688	94.4651	104.802	107.033	122.16	116.858	129.473	119.254	119.476	110.672	101.141	109.765	104.797	94.0008	90.0849	85.3764
GL50803_14242	148.274	193.859	169.074	145.449	129.504	160.612	128.421	132.611	183.646	191.25	238.881	201.191	118.492	110.84	108.776	161.183	174.804	139.873
GL50803_14247	45.4397	59.1834	33.4121	32.4074	31.2124	38.8373	17.8771	17.2505	14.2469	18.0445	26.7918	19.5531	20.8478	10.4168	12.2417	52.007	59.0883	64.9851
GL50803_14248	29.4994	34.3341	31.275	30.2379	39.0915	38.0142	32.5484	31.1195	36.7292	34.7794	34.2612	33.7034	33.0201	33.1038	34.2329	32.6791	31.4409	35.5708
GL50803_14250	15.0656	13.9053	17.6718	25.8084	24.8239	29.5333	17.0474	16.6941	18.9727	19.1723	16.8325	16.4229	16.6871	17.8308	16.1328	14.7095	16.0964	14.3977
GL50803_14252	110.708	113.989	103.853	189.201	222.654	214.166	134.983	136.763	128.674	108.376	116.32	114.746	137.525	134.195	140.429	107.624	120.125	148.7
GL50803_14254	202.122	223.644	188.143	176.32	149.673	177.649	128.798	145.067	107.199	163.965	192.311	163.8	174.263	115.474	111.268	234.381	270.938	297.857
GL50803_14256	334.076	167.302	186.7	157.155	148.811	18.8235	246.223	365.03	68.9734	178.932	131.002	264.038	406.045	145.949	172.71	422.908	453.205	393.111
GL50803_14259	0.923374	0.944187	0.657557	1.58195	2.28161	2.24493	1.73491	1.75502	1.49419	7.71258	6.38233	8.70456	2.70004	2.74321	2.71065	9.78043	8.57789	11.238
GL50803_14261	47.1893	64.076	62.3035	62.0125	65.619	64.5792	100.662	100.079	109.493	52.7148	47.1661	48.6683	75.0699	87.1524	91.3316	35.5899	38.3784	45.9945
GL50803_14262	9.13654	8.66935	8.63043	15.2319	11.5601	11.7984	11.5032	12.0283	12.4052	11.6416	9.25788	12.5208	10.1805	11.4918	11.2798	11.7598	11.5853	8.56696
GL50803_14269	46.6547	40.2138	48.2893	56.1818	50.2258	52.681	49.4826	48.1988	55.9799	41.0004	40.9942	40.2639	66.8813	74.9563	60.64	24.9556	26.8614	25.0494
GL50803_14270	69.3502	110.212	98.3458	101.154	136.075	127.238	122.009	144.125	140.106	122.164	119.16	122.764	132.789	137.123	169.022	74.3623	66.4701	92.0541
GL50803_14275	209.363	220.854	200.801	180.614	204.493	200.697	250.129	259.443	278.405	191.396	149.634	176.964	126.592	140.941	156.606	124.856	122.414	123.651
GL50803_14277	166.693	161.156	172.28	157.02	153.719	170.54	179.488	157.524	192.75	254.188	281.489	233.951	201.618	204.48	189.658	302.223	272.237	235.673
GL50803_14278	70.6138	71.5436	71.386	71.5946	83.7502	86.8289	70.6787	63.9511	79.4352	98.5537	99.8729	91.8481	67.4567	79.2564	66.2799	81.6588	80.1742	74.5944
GL50803_14284	31.1517	37.4671	30.9463	30.961	27.9269	33.2499	31.5678	26.7105	28.5286	28.231	26.5112	26.6282	33.2415	25.0225	23.1717	22.9762	26.7247	30.1961
GL50803_14285	1766.41	1495.68	1605.92	2207.32	2203.27	2179.7	1650.65	1447.76	1739.13	2327.64	1942.02	2154.4	1833.99	1927.55	1744.26	1498.66	1418.87	1205.3
GL50803_14289	13.316	17.3387	17.3842	17.6726	16.5188	20.0797	17.2737	15.838	18.1387	15.5343	15.8857	14.965	14.8281	13.3083	12.6789	14.7871	13.6016	14.6909
GL50803_14290	97.1972	92.7449	87.7855	79.0013	90.376	93.754	84.7627	72.7262	90.1377	102.804	101.85	99.4807	69.2843	77.0648	68.4821	82.6625	84.4648	77.7232
GL50803_14297	30.0485	28.2162	26.5382	30.801	26.9774	28.219	39.6589	39.6822	33.5942	172.117	263.105	171.426	32.9586	41.0543	41.4022	93.4481	94.5119	108.695
GL50803_14298	114.936	123.474	115.812	130.624	145.749	143.127	142.564	141.643	155.569	115.652	115.513	113.888	100.565	106.577	107.595	130.173	120.74	118.602
GL50803_14299	336.545	294.973	308.969	394.086	456.869	284.358	416.265	474.197	393.493	383.337	369.965	449.936	280.981	334.412	403.494	342.237	334.948	365.643
GL50803_14309	38.7331	39.3554	36.3711	19.1642	17.827	17.1862	34.7359	33.3025	36.208	28.7767	24.4071	28.2577	24.1676	26.2458	26.6693	16.9993	19.1379	17.3945
GL50803_14310	102.883	116.435	113.675	98.4877	122.264	110.076	150.334	153.842	149.488	83.6015	88.7214	80.0562	112.384	119.441	137.019	91.7497	80.4818	95.8652
GL50803_14311	306.317	284.029	284.27	297.045	349.147	347.515	320.807	302.205	326.324	391.414	410.503	378.284	408.281	368.553	362.659	406.121	405.04	382.288
GL50803_14313	3.6449	3.47632	2.79462	2.84751	3.43762	3.19279	4.97843	5.99274	5.31653	4.72942	5.40043	4.58812	3.00988	3.03977	3.19158	3.57063	2.87069	3.74601
GL50803_14317	106.042	127.937	108.168	109.697	130.812	133.997	160.404	168.096	150.114	102.301	107.868	107.714	118.049	117.439	136.844	81.4648	83.2158	99.3832
GL50803_14318	136.416	174.074	156.293	163.98	194.332	203.116	196.573	198.745	217.005	175.207	177.899	167.059	153.991	157.809	171.296	143.097	140.595	152.902
GL50803_14321	919.34	1106.8	918.648	708.262	840.909	754.895	638.974	687.239	777.499	664.592	704.16	673.639	777.434	754.419	984.274	468.956	541.876	704.315
GL50803_14322	67.0175	62.0159	65.9201	67.7527	73.4982	71.3389	46.1259	41.8208	50.7676	72.069	75.9567	66.3776	57.3647	56.5694	57.7981	72.8875	70.0243	61.8906
GL50803_14324	6.81304	4.30034	4.9477	7.79043	9.06923	5.55446	4.54357	5.02406	3.10131	9.46356	9.3701	10.304	7.50434	6.70492	6.15012	12.6889	12.7937	12.4025
GL50803_14326	26.632	26.1368	28.8092	30.961	35.2584	39.3611	28.9277	30.0493	33.2196	28.7767	29.8777	29.1581	27.6201	29.9158	30.167	30.3892	29.6638	28.9583
GL50803_14327	148.663	197.249	169.978	160.952	190.955	194.162	168.248	172.077	181.248	127.912	136.238	124.308	163.773	154.472	171.689	119.966	120.911	146.485
GL50803_14328	41.163	41.2438	41.7138	45.5602	46.4535	45.7966	43.071	43.0193	46.9453	34.5247	34.9275	33.489	38.5087	43.224	44.2449	28.1381	27.8525	32.8672
GL50803_14329	1539.6	1931.29	1908.72	1901.91	2098.71	2042.74	2129.75	2054.48	2174.15	1102.46	1138.82	1128.72	1811.46	1923.73	2250.19	1432.79	1402.88	1698.73
GL50803_14331	3859.17	3586.26	3915.34	1570.56	1520.62	1615.14	300.59	273.536	283.962	1034.5	915.127	1104.36	197.059	201.054	216.884	517.94	546.429	624.224
GL50803_14333	32.1237	37.8104	34.8916	26.0796	28.3528	31.0299	37.3005	36.0849	41.2118	35.3615	40.4682	36.4905	31.9578	38.3307	35.1073	42.149	37.5923	32.802
GL50803_14341	56.8118	62.0108	64.4406	64.5409	113.684	100.722	75.9943	70.327	65.5688	86.1845	96.9623	81.1243	140.931	129.337	134.046	92.6401	95.7555	129.285
GL50803_14345	113.915	102.058	103.278	115.799	115.358	122.024	109.752	107.698	110.083	144.575	154.403	125.08	95.6964	101.128	93.7799	145.154	140.39	120.003
GL50803_14346	142.637	108.539	116.429	134.737	128.378	140.907	92.3273	86.0815	112.412	146.466	156.157	125.723	97.9981	97.8287	83.9866	154.702	139.502	112.185
GL50803_14347	47.3837	48.8402	44.5906	49.4925	45.1758	49.8375	51.5947	52.0513	55.2502	48.0218	49.8663	48.6683	52.6729	50.9717	51.4587	55.1508	56.286	53.9099
GL50803_14360	55.208	55.3637	57.5773	50.306	50.0737	51.8329	52.9524	54.2343	59.0725	69.3769	54.7758	64.3623	51.9204	50.4898	53.8196	37.1812	35.4393	40.5546
GL50803_14361	148.858	125.234	127.936	114.126	119.374	110.401	130.91	119.855	130.272	143.119	133.713	138.544	94.3685	112.249	103.836	95.7861	89.5723	88.6012
GL50803_14362	126.551	128.066	121.443	92.9735	118.826	120.902	126.233	114.033	126.867	148.831	153.211	127.781	111.498	110.766	116.121	97.1833	96.5781	99.6438
GL50803_14364	443.9	464.755	443.481	295.825	307.865	303.39	415.699	399.545	401.554	369.84	376.277	349.297	323.739	326.33	325.279	300.477	290.794	299.388
GL50803_14367	6.8524	7.63933	7.35642	4.74585	3.8331	4.88896	7.61851	7.79057	5.42077	6.18462	5.15496	6.5177	5.44434	4.78208	3.75994	6.24861	6.1173	5.34213
GL50803_14369	169.22	126.349	134.183	127.731	105.015	118.457	124.272	130.171	131.558	140.1	116.039	115.26	135.4	125.891	122.285	100.017	95.8946	80.9789
GL50803_14373	1864.1	1738.55	1611.75	1702.86	1395.16	1216.25	1186	1361.51	1007.46	1754.29	1896.85	1872.17	1448.19	1102.18	1030.75	1783.3	1847.73	1967.83
GL50803_14374	10.1571	9.39895	9.20579	8.45214	7.69662	8.4559	8.25967	7.61934	8.06166	10.5866	9.71376	9.00472	8.05585	6.3761	5.85851	12.3808	10.6967	9.12072
GL50803_14375	1047.15	831.571	853.468	855.067	879.848	841.076	785.989	693.66	765.441	818.08	923.965	786.069	716.705	630.233	611.602	1012.16	946.746	875.524
GL50803_14380	104.536	104.418	95.7567	95.143	106.292	105.462	121.444	118.785	106.956	63.0831	58.3878	64.7911	84.1881	82.4815	91.419	75.9536	78.9781	78.7313
GL50803_14381	14.3366	13.0469	13.4799	12.52	13.7201	14.3925	16.6702	14.4682	15.7063	11.0232	11.2918	9.64791	13.1461	13.4195	13.0286	14.0109	16.5748	14.4954
GL50803_14390	395.155	402.739	344.847	331.26	327.517	347.889	280.753	264.836	334.246	294.206	242.528	278.074	199.316	215.416	210.251	225.066	230.646	203.913
GL50803_14391	160.667	131.113	156.293	147.302	115.966	121.999	176.546	171.478	207.31	162.437	161.452	171.518	131.107	142.387	134.352	135.956	132.633	113.292
GL50803_14392	299.853	322.654	321.586	251.982	265.184	248.289	311.793	332.768	325.142	309.377	313.506	298.656	277.351	260.53	285.012	182.529	208.193	235.412
GL50803_14400	96.5654	132.487	115.894	119.505	124.576	135.195	129.892	150.589	123.045	104.957	111.06	113.802	134.958	130.191	145.107	129.746	137.178	162.316
GL50803_14401	42.0378	38.7546	43.5631	33.9441	39.0915	36.2182	48.766	44.7315	45.6596	48.0218	49.9014	45.7954	42.4924	37.9971	34.0581	49.7948	49.9636	54.6592
GL50803_14403	66.6773	74.2045	72.4545	72.6793	70.3952	72.5362	96.5891	94.8994	100.701	70.2864	75.7463	78.1266	75.2912	77.7736	71.4826	67.5703	78.6363	83.8454
GL50803_14404	185.064	214.588	205.322	157.833	154.632	161.485	229.347	244.076	204.877	193.906	195.713	195.359	229.946	199.55	211.912	200.809	200.709	242.578
GL50803_14407	5.44304	9.01269	7.72629	6.14701	5.74965	8.33119	7.27907	7.66215	8.3049	9.53159	10.1696	9.51927	6.59518	6.19075	5.94595	11.9539	10.6967	8.82755
GL50803_14408	124.607	110.384	113.922	122.533	117.366	112.471	101.907	100.55	102.647	101.209	97.0324	99.9095	93.7931	93.0095	98.0208	96.9504	91.2127	97.9826
GL50803_1441	2.76769	3.25315	6.30022	7.55133	5.84213	0.00074831	5.20171	6.88609	3.74763	3.09158	7.38912	7.67116	2.05291	7.25726	3.51686	7.05239	7.7799	5.92944
GL50803_14413	29.5966	36.7375	33.0833	36.4753	40.6734	40.6332	49.294	51.238	51.9838	41.2187	38.1888	37.9913	43.6875	43.0758	45.8625	39.6263	34.7216	40.7826
GL50803_14433	55.937	47.381	54.9882	40.4075	43.0767	42.0301	51.7455	46.7434	59.0378	51.0049	53.4432	47.8108	47.2285	44.4844	42.7147	51.7354	47.0588	38.6979
GL50803_14434	384.658	302.483	332.929	243.349	247.752	210.25	314.735	273.868	318.992	305.447	333.494	292.696	285.584	255.081	238.756	286.078	288.026	273.621
GL50803_14436	73.0437	70.3419	67.0708	68.8375	65.6494	79.1463	77.8823	76.8783	78.5317	100.737	99.5924	97.0794	79.4077	88.4128	77.516	102.074	94.4935	80.8812
GL50803_14438	13.316	12.3603	12.6991	12.6556	13.9026	15.0909	16.9719	15.2815	16.6793	10.623	10.3099	10.2482	12.0838	13.6419	11.5421	12.6525	11.722	8.53438
GL50803_14450	69.4474	66.651	62.9611	71.7302	73.7719	82.0397	73.7713	70.5431	86.3849	64.6111	62.9817	61.2321	55.4172	59.016	55.7433	76.4193	72.314	63.7147
GL50803_14451	83.8326	82.8309	91.3182	72.6341	81.7119	74.9807	104.887	92.8447	94.3771	83.6743	88.02	77.3548	90.739	92.0457	92.7743	109.409	100.337	88.6338
GL50803_14456	211.987	260.553	258.05	193.224	205.223	180.867	188.2	181.709	194.279	230.832	234.989	223.832	186.878	229.614	250.692	126.719	133.658	162.023
GL50803_14457	166.985	135.105	162.786	166.105	156.488	116.886	180.468	205.765	134.616	158.726	175.654	192.915	237.825	187.205	204.436	153.382	150.335	188.082
GL50803_14458	183.071	214.845	215.35	146.624	163.393	159.889	201.966	210.388	187.434	174.261	184	166.887	210.957	179.013	208.939	150.044	149.959	204.695
GL50803_14460	864.035	852.558	844.426	867.903	970.504	965.12	996.328	955.757	1004.62	850.531	886.162	885.421	1220.28	1145.33	1159.46	736.249	701.439	747.182
GL50803_14469	283.33	320.509	322.162	339.532	407.434	378.545	384.471	375.017	356.103	401.964	364.424	353.8	361.672	382.344	401.745	386.366	356.785	394.829
GL50803_14471	26.632	28.9265	28.8092	34.1701	31.2732	36.6672	31.0398	28.5939	30.961	45.5479	42.2566	43.6514	28.4168	28.9149	24.7019	40.5577	35.6102	28.0788
GL50803_14475	230.455	216.133	202.934	204.026	199.99	225.965	194.347	173.361	223.08	274.706	300.39	268.255	210.913	201.144	180.776	314.953	309.761	280.975
GL50803_14478	7.77578	8.11142	8.30165	13.424	14.5719	13.744	9.95687	11.2578	10.2856	15.0614	15.2895	14.0645	11.9953	10.8987	9.18125	13.1182	12.713	11.3032
GL50803_14480	50.2996	50.4282	51.4127	65.8543	63.8546	71.3888	45.9374	45.502	55.9104	62.3555	69.3991	63.762	47.3171	50.0079	40.791	47.0392	50.1003	45.2778
GL50803_14481	296.695	308.663	293.805	292.751	359.064	344.572	348.528	344.112	316.872	352.487	349.836	322.24	335.159	328.295	365.239	292.21	264.821	275.413
GL50803_14482	252.637	223.45	218.755	209.668	211.265	207.078	235.645	239.402	226.869	188.593	190.644	179.444	193.644	211.331	219.984	157.317	153.562	153.827
GL50803_14485	50.7856	61.8442	58.1527	43.0291	44.4153	47.2683	61.0612	63.7371	48.1615	57.6261	60.6672	58.5307	67.4124	58.0522	61.1209	49.95	57.1062	67.1024
GL50803_14486	24.5909	27.2097	22.2336	19.8874	19.1959	21.0275	19.8006	20.5037	21.8568	26.3756	28.3698	22.3403	22.5298	22.4276	23.1717	19.522	21.9403	20.489
GL50803_14487	116.394	114.504	106.524	90.3068	103.767	108.505	102.246	85.9103	114.288	81.2004	85.9861	73.5814	103.354	112.99	102.174	75.449	76.7225	74.1058
GL50803_14488	169.318	213.172	178.979	148.477	187.609	187.302	178.771	178.413	192.02	116.089	118.669	114.36	172.36	179.606	200.239	126.796	123.132	125.084
GL50803_14490	157.119	138.238	151.238	118.691	115.023	123.297	128.195	120.882	144.519	94.6974	85.0743	97.8084	126.017	128.931	124.952	76.3029	76.5175	68.1448
GL50803_14492	72.4605	71.5007	74.1395	107.753	110.795	113.918	95.3822	95.8411	87.4273	89.968	95.9804	89.2753	105.301	88.8576	92.2934	99.0463	93.81	100.393
GL50803_14493	16.8652	14.4293	17.9558	15.241	16.2411	8.30375	32.4665	34.1501	26.6476	9.44646	15.2787	10.3619	20.7239	21.1075	24.1323	28.1017	27.5788	27.2485
GL50803_14494	7.55903	11.45	10.8337	9.85781	11.7384	9.66442	16.4994	18.3018	17.1922	13.2304	8.91983	10.4167	11.8058	16.1382	18.5632	7.6854	8.14455	8.99596
GL50803_14497	252.956	304.801	282.626	269.745	312.458	285.206	383.452	368.126	385.257	277.107	260.939	239.997	276.422	340.491	396.455	207.446	204.912	235.314
GL50803_14498	104.779	99.8263	101.716	107.166	121.229	130.705	120.124	109.111	121.585	120.273	117.021	106.642	118.093	122.777	124.909	104.519	98.4919	104.465
GL50803_14507	60.9427	48.3681	55.4814	86.4649	106.11	98.0536	84.9728	72.5122	81.0336	91.2777	96.4363	84.1298	82.4176	93.3432	89.7576	102.617	97.535	86.3211
GL50803_14509	70.1764	66.9085	72.0847	82.8038	89.1043	87.2031	87.4997	79.6607	95.8365	92.9876	72.8357	77.6978	67.2354	77.8848	74.1932	67.6092	61.2413	48.6655
GL50803_14510	133.403	102.616	114.25	136.997	129.808	123.621	153.238	145.923	158.071	122.601	137.43	128.725	130.222	140.756	141.435	121.44	112.23	101.794
GL50803_14519	106.188	127.379	106.483	138.669	142.342	142.254	82.5967	90.5332	83.883	159.127	163.521	148.492	81.9307	89.0801	82.3252	98.7358	111.888	98.3083
GL50803_14520	39.7537	55.4495	49.3168	38.916	36.0494	31.429	41.6378	41.6068	38.5361	44.311	42.1514	41.2073	37.1366	33.5857	35.9817	37.9962	39.5403	43.5514
GL50803_14521	3238.19	3839.2	3650.18	6454.61	6578.3	3312.61	3060.29	3898.18	2480.41	3888.48	3040.5	4617.06	3358.68	4025.3	4507.58	2245.78	2682.42	2744.84
GL50803_14525	59.3875	52.3165	58.6869	58.1254	58.4091	57.8444	67.7369	57.6587	71.3388	57.5897	52.6717	50.7694	58.6484	64.0205	57.8856	63.8445	60.2503	52.8676
GL50803_14534	21.3999	19.27	18.7995	23.2384	23.0339	23.9447	21.6358	19.1597	22.1897	16.3467	15.8741	16.5871	16.0108	18.7899	16.7807	12.8842	13.3771	13.8391
GL50803_14539	68.9614	77.2517	72.5367	79.4591	86.4881	91.7179	73.281	69.8155	75.1959	66.3573	70.0303	60.3745	71.3518	80.2573	71.9198	65.4357	62.0273	56.6462
GL50803_14543	152.697	158.752	139.32	142.15	148.669	165.077	96.0234	85.6106	109.597	113.506	127.331	113.588	113.402	115.215	103.311	128.077	135.059	123.195
GL50803_14544	7.97017	10.3861	8.50714	9.89849	11.1038	10.9503	7.31679	7.02007	9.69485	6.43928	6.83821	6.47482	5.93123	8.08134	8.35056	6.24861	6.32235	4.95125
GL50803_14545	118.969	123.259	122.182	109.561	114.689	123.371	99.8704	91.5606	99.4851	101.501	94.2621	85.2446	91.1374	83.8531	90.5446	90.663	86.2231	84.106
GL50803_14546	72.3147	58.7113	60.5774	103.279	124.028	116.811	73.7336	65.2353	77.802	104.265	103.485	92.0625	82.5503	91.7862	88.9269	75.0221	76.3808	81.0441
GL50803_14547	397.585	454.326	424.288	424.731	408.225	458.14	381.001	394.365	400.825	261.537	244.001	244.8	313.293	283.922	316.054	196.268	217.762	294.827
GL50803_1455	22.404	17.725	19.9733	19.7518	14.6935	13.9685	22.0635	25.4264	17.7565	13.97	13.1855	15.0507	17.0855	19.3507	21.248	9.04302	8.47536	10.7168
GL50803_14551	817.186	812.215	809.576	653.3	735.864	670.785	916.145	1006.31	721.31	855.26	848.745	939.02	1272.6	953.82	988.777	1213.04	1273.05	1476.51
GL50803_14552	168.248	198.837	154.69	77.9676	62.6073	74.1825	48.1248	57.6159	36.3122	125.148	110.709	133.098	60.7287	41.074	38.9547	75.9536	106.318	115.051
GL50803_14553	26.2919	23.8193	28.4393	29.8311	34.1024	37.4404	42.7315	53.8919	39.7871	33.6152	27.2827	33.9178	42.5367	32.5848	46.1686	41.6833	38.5151	48.1769
GL50803_14560	9.91412	9.48479	10.3154	7.77416	8.21378	7.60782	10.7866	12.756	11.8145	7.60344	7.6097	8.87608	9.29521	9.19345	8.78777	8.03392	8.16779	9.28359
GL50803_14565	123.052	124.375	117.949	74.3517	79.187	82.8878	115.145	114.376	98.3384	83.5651	89.9137	84.2584	98.1309	99.7193	108.601	96.213	102.9	116.224
GL50803_14566	230.309	135.791	145.238	142.24	107.418	112.296	99.4932	93.658	101.362	214.57	204.936	178.679	143.191	126.818	104.316	193.396	165.577	118.016
GL50803_14567	133.063	155.92	119.881	119.912	159.104	158.168	183.335	186.802	160.156	123.838	121.369	121.006	154.212	137.42	155.294	113.096	110.453	147.821
GL50803_14568	259.76	320.423	279.256	349.069	505.817	538.983	346.869	323.694	366.528	459.663	458.546	427.853	392.833	386.57	403.625	440.74	410.201	425.025
GL50803_14569	21.0918	24.2055	24.5351	24.4524	29.813	33.3497	31.4924	32.7461	32.6289	31.6871	27.5282	27.9575	32.7546	34.6237	32.5279	25.9647	24.0249	23.1601
GL50803_14573	427.342	384.773	353.681	413.493	306.719	319.251	234.108	241.196	205.908	204.287	229.009	202.829	267.229	207.752	198.328	239.137	257.934	240.773
GL50803_14578	105.183	90.3171	87.7879	109.523	106.96	101.016	108.186	110.552	118.875	83.691	89.1622	79.7192	82.7588	86.7242	82.5788	80.5403	79.9914	83.7953
GL50803_14581	291.932	323.813	299.723	315.26	286.479	297.603	306.513	319.841	282.089	311.778	311.156	304.274	293.198	267.611	273.82	285.146	299.782	347.499
GL50803_14583	64.296	75.7066	78.4958	119.641	150.464	114.242	102.473	95.9267	86.6629	143.92	148.161	144.847	163.95	111.545	125.827	228.171	206.279	239.712
GL50803_14584	550.428	390.335	436.166	488.823	495.291	486.052	412.041	355.113	432.724	649.421	715.908	612.749	371.41	375.041	326.984	716.727	687.905	610.176
GL50803_14586	21486.7	18146	17382.9	5669.98	3989.29	4360.93	655.391	750.503	596.182	6518.77	5021.04	6522.84	1234.79	1400.91	1297.15	1067.79	1309.37	1614.09
GL50803_14589	14.0936	12.0169	12.9456	16.9947	19.4697	16.0637	15.4633	17.593	14.1079	14.6248	17.3936	15.9512	14.6068	12.3444	13.1598	16.029	17.2925	17.6225
GL50803_14593	149.978	174.349	158.849	127.555	105.344	128.895	141.292	138.574	161.283	157.906	178.585	157.474	146.62	144.623	124.03	170.594	187.892	157.8
GL50803_14599	8.81919	8.3097	10.2172	9.93149	10.1033	10.6038	10.0202	9.63505	9.67817	10.8147	12.0731	12.0505	8.80788	8.70486	7.70525	10.3723	11.6731	10.037
GL50803_14601	71.197	67.8776	57.3229	69.463	68.4734	73.8582	47.4837	50.5873	43.7832	69.7218	73.502	71.9871	51.2923	48.2812	41.7004	103.608	97.4277	91.0401
GL50803_14602	71.8774	75.7066	74.6738	97.3578	98.7784	104.863	75.7325	78.933	80.0607	105.575	106.711	108.314	74.583	85.1877	81.4508	86.6655	82.2247	84.9855
GL50803_14603	56.8118	61.5438	61.6459	69.425	65.254	69.2686	64.9082	70.4575	59.142	69.5952	74.7644	71.2659	58.2057	67.6534	60.2902	60.4679	63.5652	58.9589
GL50803_14604	177.385	216.518	211.898	235.528	209.573	202.268	219.579	246.428	207.518	253.715	246.314	265.552	165.586	174.194	191.58	171.776	177.914	187.984
GL50803_14606	107.014	96.2641	101.305	93.0187	81.9249	66.1756	136.228	134.152	119.014	93.4241	91.7723	100.681	103.177	111.174	130.243	107.507	106.113	101.468
GL50803_14607	46.1687	49.6556	48.5359	41.6731	41.5557	45.6469	56.4222	54.3199	56.8834	46.6757	45.4478	48.068	53.6467	54.4564	44.857	44.7105	50.5446	47.4603
GL50803_14608	97.0514	97.4658	92.1812	70.1482	78.2743	82.5137	95.0051	87.066	104.35	105.611	109.306	99.2663	90.3849	92.3052	85.5168	110.263	106.762	98.178
GL50803_14614	1704.89	1472.76	1631.52	1634.43	1755.13	1245.99	1710.66	1644.49	1557.01	1627.39	1886.36	1748.54	1466.12	1388.21	1629.85	1909.9	1967.34	2383.11
GL50803_14615	93.4065	98.4959	95.9622	127.596	98.1699	106.31	95.42	101.534	92.1184	110.341	107.974	109.086	78.7437	91.6008	99.1575	125.399	117.596	107.69
GL50803_14616	8.50476	8.79811	9.00031	12.6556	9.40022	7.15883	6.10989	6.33519	3.92659	20.6275	20.2692	27.9575	7.43617	6.07954	5.24643	14.0109	12.7472	15.5378
GL50803_14620	3418.57	3404.22	3465.69	4080.89	4386.07	2676.8	4489.64	4604.4	3931.03	3614.47	3924.5	3970.27	4241.72	4231.36	4966.53	2811.21	3055.47	4257.81
GL50803_14621	163.68	152.143	153.745	139.212	145.475	119.206	159.649	168.824	153.38	121.182	132.1	120.449	128.008	118.106	129.237	139.604	137.007	154.954
GL50803_14622	1355.46	1394.01	1356.87	1562.65	1449.73	983.105	1755.27	1952.39	1429.17	1460.73	1547.26	1616.95	1626.53	1989.31	2218.45	1477.04	1510.6	1948.41
GL50803_14626	51.8061	56.5654	44.3029	35.3905	33.9807	35.5198	37.6777	31.6759	39.7176	37.5443	45.6582	41.8076	32.7988	32.3253	32.9213	42.3819	48.5966	37.1995
GL50803_14627	72.3633	78.0242	74.5505	46.7805	50.3475	47.1186	74.8651	84.6261	84.5085	48.7857	45.2023	45.4953	50.6368	57.6073	62.9571	33.0284	35.0634	43.7794
GL50803_14628	162.541	86.2502	109.689	92.8831	77.2704	83.2039	64.7951	58.9001	69.9891	132.133	133.959	123.235	76.4784	83.0747	63.3821	123.342	111.752	88.699
GL50803_14633	242.07	229.394	217.487	239.146	220.221	247.616	241.265	223.058	244.63	178.044	201.113	169.203	183.116	192.062	179.078	261.122	244.624	228.8
GL50803_14636	99.4488	77.2285	90.4786	106.036	93.2803	101.625	111.3	105.013	109.475	110.232	103.016	108.445	92.3001	105.921	92.3922	79.563	74.6929	67.777
GL50803_14637	98.0006	82.658	94.1116	72.8466	65.8806	40.3865	179.04	178.597	146.201	114.311	111.653	122.294	132.092	149.972	168.819	62.0149	66.5261	84.7012
GL50803_14641	258.885	277.634	260.269	251.078	226.153	237.738	305.532	324.165	279.17	319.381	308.456	327.043	355.874	333.151	339.75	242.415	240.283	291.57
GL50803_14642	11.7123	15.2787	14.8361	9.03972	7.63578	8.92983	16.3685	17.2077	16.4013	14.7703	14.3076	16.3371	9.87063	10.1573	11.6733	7.41294	10.2525	11.8895
GL50803_14647	15.5516	14.0341	12.2881	20.701	35.3801	34.8713	18.6314	15.4099	15.7411	31.7598	31.3155	28.9437	37.0481	35.328	30.1232	31.67	29.2878	34.8867
GL50803_14648	117.074	123.517	125.47	119.008	124.302	133.623	135.21	129.572	130.133	114.379	125.507	114.06	129.159	137.902	141.916	111.893	101.807	111.175
GL50803_14649	324.833	307.075	314.024	242.4	234.032	226.389	383.452	414.741	325.872	198.999	224.048	203.206	340.692	325.515	350.024	232.052	238.028	303.003
GL50803_14650	71.9745	83.3889	75.8656	66.1707	67.7485	66.2504	64.531	70.9712	66.0917	74.5429	71.3278	66.592	55.6385	54.4934	54.2131	60.9724	62.0273	62.0534
GL50803_14651	101.134	136.735	117.662	74.3517	86.5489	79.2211	117.182	113.734	102.647	49.3678	52.4263	46.6101	75.8666	67.9129	81.2759	66.6001	65.0006	97.5917
GL50803_14654	15.6002	14.3774	15.9047	12.6556	10.9213	13.7938	10.4849	11.001	12.162	16.2255	19.2873	17.1947	14.0313	13.197	10.7115	15.0199	13.1573	11.7266
GL50803_14655	69.253	64.2905	70.112	51.21	48.6743	50.935	66.6054	69.7298	61.8872	72.7239	64.4194	66.4205	60.109	59.3496	66.1487	49.6007	44.5982	52.4115
GL50803_14660	195.609	177.893	173.225	229.564	245.288	212.395	224.935	210.431	180.936	241.237	264.235	288.537	274.386	240.846	254.189	280.799	260.173	293.687
GL50803_14661	165.089	140.212	150.95	163.031	188.187	169.442	172.209	162.189	164.812	158.108	170.114	146.177	115.261	126.966	123.378	165.297	172.925	159.45
GL50803_14662	56.3744	56.3937	53.5087	60.7017	61.6642	73.9829	49.5957	56.2462	54.7637	60.1	63.7532	61.618	51.3893	54.4193	50.7592	67.9585	65.6157	64.7245
GL50803_14668	3.06171	3.09007	2.87681	3.61589	2.70751	3.29256	2.9418	2.86796	2.95363	6.51204	4.10293	6.04602	2.65578	3.52168	3.54134	3.84231	3.89593	3.74601
GL50803_14669	50.6884	51.7586	49.44	49.5829	47.9442	54.9758	49.9729	55.4757	53.0958	60.6093	60.3866	61.4036	61.3484	51.12	51.4587	52.9773	53.3469	51.9229
GL50803_14670	602.31	560.383	549.147	596.332	631.139	120.238	668.224	815.651	370.068	440.621	324.032	587.799	689.577	689.502	854.967	508.981	533.32	615.87
GL50803_14675	181.37	161.284	148.854	77.0636	76.0536	80.6678	103.076	106.457	104.628	149.595	132.311	151.494	112.738	102.759	100.294	86.7043	102.285	131.143
GL50803_14677	92.7262	96.5217	85.1125	55.3231	49.374	57.0961	76.2228	74.0532	69.1844	41.0368	44.01	41.2931	66.2173	65.0955	61.9516	49.0574	51.2623	56.4507
GL50803_14679	611.711	463.338	507.1	486.156	493.648	484.256	603.56	532.156	635.655	551.195	622.803	583.463	555.632	591.42	590.311	858.271	787.286	630.372
GL50803_14680	143.901	128.796	126.991	118.917	136.531	127.213	182.543	176.187	162.484	103.72	103.415	103.426	153.946	148.578	160.541	96.7176	94.2542	106.321
GL50803_14681	89.0293	90.3385	91.6445	67.4815	86.1206	84.7805	95.6779	89.9301	95.5585	84.435	89.8411	75.508	93.0836	87.7085	91.9874	87.8647	77.7136	83.8112
GL50803_14689	194.929	127.508	149.224	183.687	181.707	185.481	155.387	121.952	202.202	176.989	188.384	172.462	103.752	138.124	111.661	232.79	197.599	141.632
GL50803_14691	35.4333	29.6934	32.8076	38.2597	48.6289	46.8153	47.1016	46.4819	47.8557	31.6034	31.9302	31.5791	41.5469	39.424	42.1166	39.2568	43.4431	43.9814
GL50803_14694	104.681	95.9208	96.5786	89.1316	83.446	82.788	119.935	118.571	115.087	88.2945	80.6207	89.0181	82.0192	80.4056	82.5001	68.7735	73.5101	75.5391
GL50803_14696	84.8415	67.0304	70.5476	70.1699	73.6116	65.224	89.5873	83.8269	79.5217	63.5492	71.392	62.1201	78.6995	66.0479	73.756	79.6406	69.8876	67.9767
GL50803_14699	614.141	762.517	737.614	732.353	755.333	510.846	711.614	716.646	691.983	749.94	782.817	736.629	777.832	929.984	1153.95	527.251	589.174	745.456
GL50803_14702	51.4173	50.9861	57.9061	84.0242	79.6433	86.4548	56.9125	54.8336	58.1691	142.392	153.386	136.228	95.8292	93.1578	86.3037	110.961	104.575	82.0864
GL50803_14704	431.167	316.946	366.423	353.227	317.448	319.601	341.136	300.836	394.744	387.012	404.296	384.587	272.305	296.785	269.404	444.039	390.14	315.544
GL50803_14708	79.2643	77.0371	75.167	64.4984	64.9802	70.1665	71.2821	74.524	88.0528	90.3318	73.557	76.9689	50.3269	63.242	60.2902	63.728	58.494	55.5194
GL50803_14712	316.426	328.062	301.531	294.921	283.01	294.136	256.465	250.925	298.421	280.272	299.689	274.515	197.28	206.111	201.944	237.525	238.335	245.478
GL50803_14713	344.953	297.29	310.86	378.448	317.691	312.345	354.789	340.773	336.366	249.786	250.454	275.887	254.777	311.984	301.451	255.456	259.695	248.833
GL50803_14722	34.3592	33.5616	31.8504	27.4355	32.0946	35.1207	32.8878	33.6022	37.9802	29.6134	34.7171	33.2746	37.3579	30.6201	32.1781	32.2133	32.5003	31.043
GL50803_14727	81.6943	71.6295	70.523	59.6169	54.1501	60.9374	84.7465	87.6225	84.4042	66.8303	67.1547	70.8371	87.5078	84.7799	82.194	62.7578	61.5489	66.4184
GL50803_14730	105.119	108.71	115.566	145.585	207.687	174.631	158.329	148.663	148.863	180.591	218.086	196.217	208.169	184.87	204.523	235.856	232.936	268.573
GL50803_14731	55.8884	50.8144	58.1527	66.6679	66.4404	72.0872	68.6797	68.4885	71.8252	53.9153	60.6321	50.941	67.678	59.9428	58.2791	60.9724	66.6068	65.3108
GL50803_14737	261.704	236.476	237.748	205.066	191.138	209.976	233.986	210.816	269.822	225.957	217.981	220.873	193.827	210.671	193.375	175.66	194.557	174.466
GL50803_14741	14.7254	12.7036	14.8772	18.9382	15.1194	18.4334	15.9536	16.0948	16.6098	21.0277	19.2522	21.0539	14.0756	14.0126	9.92449	15.7962	14.7294	14.5606
GL50803_14742	341.454	376.816	372.835	351.916	401.867	375.552	422.714	434.816	417.261	346.048	404.401	357.659	402.704	332.447	380.104	430.921	437.336	502.617
GL50803_14745	117.414	118.066	111.62	88.9056	110.734	108.854	116.201	105.515	106.157	131.732	151.984	116.633	164.835	157.549	150.398	153.498	155.871	166.03
GL50803_14746	10.5945	14.5061	9.78116	8.76853	13.2942	11.6487	10.3717	11.1294	12.1272	13.8972	14.4479	11.0629	12.3051	13.716	11.8919	14.2049	13.4649	15.9938
GL50803_14748	288.579	297.633	277.777	152.229	131.816	76.2528	190.689	196.476	147.577	147.703	143.988	144.804	187.055	143.425	150.31	159.087	186.971	208.995
GL50803_14752	33.2901	34.4628	34.4395	33.4922	36.1102	42.504	45.6733	45.1168	43.4357	38.5993	43.7645	39.1062	45.6351	46.5604	41.7965	40.5577	40.3947	38.3722
GL50803_14753	154.155	162.872	155.882	125.652	135.649	142.553	161.761	169.338	164.847	124.638	124.315	126.881	129.336	129.338	132.385	122.76	126.31	145.313
GL50803_14758	172.719	150.769	152.923	137.042	133.641	140.508	167.155	149.904	171.832	146.212	160.645	150.765	154.478	151.544	143.752	121.673	122.824	132.218
GL50803_14759	319.39	334.8	303.956	439.195	399.342	389.545	240.473	225.284	246.124	176.698	205.181	182.538	246.19	191.765	194.293	386.793	390.14	341.538
GL50803_14762	45.6341	46.9089	45.4947	47.2777	51.0776	50.1118	53.7067	48.8409	46.9453	47.1486	48.148	39.2348	47.0515	48.6734	50.5406	51.2696	46.4436	44.7241
GL50803_14763	23.2083	21.4073	20.4985	16.9495	19.2784	20.3727	18.1117	17.331	23.9525	19.658	20.9091	19.6616	16.418	19.2514	14.3013	17.323	16.8479	13.2495
GL50803_14764	94.0383	74.8054	82.77	66.7583	69.1479	65.6019	99.9458	95.0706	98.3384	61.7734	68.873	65.8202	75.0257	72.9915	71.3514	65.2805	67.9738	79.9691
GL50803_14765	181.516	154.117	159.211	169.721	172.855	180.667	186.163	172.548	192.472	169.895	176.917	169.289	175.325	174.564	171.821	181.404	177.607	174.238
GL50803_14768	73.1409	72.2303	62.6734	85.3801	101.151	98.1533	68.2272	66.3482	68.7326	77.0895	89.0019	81.557	67.0141	64.2059	62.9134	70.5588	72.7924	76.5489
GL50803_14782	13.8992	14.2057	14.5073	12.5652	12.1381	11.5489	16.029	13.2268	13.6562	15.316	16.3416	15.1794	13.8986	14.0497	14.8212	16.9605	15.6521	13.3228
GL50803_14783	31.6158	29.5895	30.4732	26.3666	21.7979	17.9093	39.4594	44.797	38.9205	33.6971	27.025	30.8433	26.5728	32.5711	37.5207	16.1156	15.6972	16.714
GL50803_14785	74.8905	79.1829	70.8928	66.6679	64.9802	65.1279	65.1345	67.718	67.2732	63.738	60.9477	63.4618	53.2483	51.0459	48.7918	46.3794	54.2013	56.8416
GL50803_14786	126.745	109.097	112.648	112.816	104.163	107.333	96.7023	83.5988	104.836	108.158	120.458	121.992	88.2603	96.6053	84.6424	94.777	108.847	121.208
GL50803_14787	254.948	249.051	220.816	251.892	209.604	215.389	196.988	211.287	219.819	223.374	231.342	228.463	157.487	159.551	140.692	193.086	192.951	186.193
GL50803_14790	227.393	196.691	210.665	227.891	233.789	243.226	263.48	251.182	268.363	142.683	182.598	151.151	224.9	212.191	230.93	233.605	234.781	240.331
GL50803_14791	23.4245	28.7548	23.9186	16.8591	20.8387	21.0275	25.3825	25.0839	23.351	19.8999	17.5339	17.1518	16.333	18.0903	17.0509	17.1158	20.5391	21.7594
GL50803_14796	156.731	176.906	162.869	206.151	328.886	311.846	231.158	225.37	230.14	258.808	271.144	267.054	262.612	267.5	285.187	269.932	268.751	291.863
GL50803_14797	12.6842	15.6649	14.1786	15.6839	21.9643	21.3268	16.9719	16.5657	20.7449	21.0641	24.2318	20.6251	19.6527	18.1645	19.4992	25.0721	23.4439	21.7594
GL50803_14800	330.859	354.542	339.587	261.881	276.561	280.791	365.047	389.571	361.628	198.454	194.38	192.872	325.421	307.239	330.044	305.017	302.618	333.786
GL50803_14802	76.9802	70.299	71.7559	77.5156	74.7759	78.1735	100.738	87.5797	105.74	49.477	59.3697	45.8392	100.388	95.7157	84.0303	93.4186	100.406	96.191
GL50803_14807	159.744	134.032	145.279	122.036	137.201	126.689	150.145	120.925	142.261	128.858	148.301	134.771	115.305	121.813	126.832	127.728	123.029	121.892
GL50803_14818	146.379	121.242	135.046	170.896	161.842	161.086	229.687	222.331	223.989	94.5883	94.1569	90.1329	156.425	174.453	172.127	159.863	158.23	161.665
GL50803_14819	41.2116	36.2224	35.5903	36.7013	34.0111	37.2908	44.2402	43.8326	39.2311	21.3187	22.0576	22.3832	34.7464	37.6264	32.7465	39.4322	40.7364	40.9455
GL50803_14821	54.6734	50.3423	52.6045	56.5434	69.9693	68.4704	61.363	61.6396	60.0107	38.8176	43.1333	42.1078	55.3287	51.7131	61.6018	61.9815	56.0126	56.8416
GL50803_14827	830.113	814.19	989.212	835.315	757.919	385.055	1043.59	1000.92	855.301	752.45	763.144	785.897	1018	1016.02	1142.5	877.677	802.46	1034.26
GL50803_14828	65.5109	69.7733	71.1805	55.9107	55.7016	55.0948	67.1334	67.9637	65.1883	60.2615	59.7905	58.059	62.6205	60.8325	63.6129	50.5217	54.8687	61.1671
GL50803_14831	6.56081	8.71227	6.98654	8.54253	10.7692	5.41278	7.09049	6.4208	6.35898	10.5502	9.36309	9.34775	5.44434	8.11841	7.82592	8.69371	9.39808	9.54418
GL50803_14833	3.06171	3.34757	4.02754	7.27697	7.08819	9.35388	2.64008	2.95357	3.99608	10.0045	10.0995	11.1058	6.10828	5.18985	4.02226	6.32623	7.68934	7.23143
GL50803_14834	31.6377	31.0294	31.9737	31.187	22.7856	31.0798	26.2876	27.3098	26.7564	37.4351	37.5575	39.0633	23.061	22.7983	19.1057	25.9647	25.221	21.0754
GL50803_14835	235.655	213.215	212.802	226.309	237.987	246.044	145.468	129.957	151.643	278.635	262.377	244.242	172.05	177.011	152.627	263.683	220.462	195.998
GL50803_14838	31.9293	34.0336	34.3984	32.6334	30.5431	33.1751	30.5118	29.8781	31.3084	40.6366	37.9433	38.463	27.7086	28.3588	25.2703	32.5238	31.4409	30.4567
GL50803_14841	53.8473	47.1664	53.221	43.6618	45.8755	42.6786	64.1162	68.4457	69.5318	54.3519	56.7045	58.2305	60.1976	54.271	64.5311	44.7882	42.5135	48.5678
GL50803_14842	37.2751	43.1751	40.6452	49.2665	52.3857	51.8329	61.4384	56.9311	62.6516	70.6138	64.7701	65.0484	51.6548	54.3822	58.4977	61.0889	56.8669	53.6819
GL50803_14843	176.024	170.082	187.527	132.477	132.242	124.993	157.009	145.923	162.519	193.469	168.395	170.789	148.502	163.554	161.153	131.027	125.968	128.113
GL50803_14845	55.6454	39.3125	48.0016	52.7016	51.2905	48.5404	64.3425	62.7954	63.5203	53.5879	49.2702	47.1676	47.2728	52.1209	50.3657	32.0193	34.2432	34.789
GL50803_14846	227.782	232.485	216.459	291.847	289.703	296.53	325.069	306.529	352.211	408.549	368.211	415.075	243.977	255.711	246.757	234.769	254.979	260.885
GL50803_14850	120.573	157.465	145.32	156.884	200.751	195.059	175.527	174.646	173.048	157.599	156.157	154.281	171.12	171.821	193.331	167.238	149.378	159.971
GL50803_14855	146.185	142.91	138.703	103.098	97.1356	110.575	109.714	107.356	127.353	97.1713	96.1207	96.6935	105.08	110.433	95.5287	83.5606	92.4771	72.868
GL50803_14856	236.043	284.758	253.077	188.026	237.683	233.922	270.834	266.463	278.822	191.905	202.376	194.459	225.697	222.2	247.544	204.69	204.707	225.347
GL50803_14857	64.4418	67.2948	68.1393	43.6166	53.6634	52.3817	73.2433	72.8546	72.0337	40.7457	48.3935	41.4646	52.0532	49.8596	56.7051	48.4752	52.2533	57.4605
GL50803_14858	60.2623	55.2779	55.2348	52.34	55.154	55.6992	70.1506	67.2471	70.887	46.421	42.8177	42.4937	47.3171	55.0495	54.3442	41.6833	40.6339	41.2387
GL50803_14859	1092.06	774.147	791.657	399.51	355.931	368.742	400.764	418.165	381.47	755.688	793.688	659.445	632.694	395.541	338.045	792.564	817.155	799.268
GL50803_14861	40.3854	37.3383	43.6042	34.8933	29.2046	32.0526	36.9611	40.451	36.9725	39.5452	38.0485	39.3206	36.9153	36.7367	33.9706	37.1812	36.0545	33.03
GL50803_14863	117.123	108.024	90.7428	63.73	62.6073	59.1165	95.684	88.1789	95.5238	104.775	98.5754	105.098	75.9994	61.648	60.5962	79.2137	96.3731	107.624
GL50803_14864	46.9949	43.5184	45.0837	35.7069	33.4636	36.4178	48.1626	44.9884	52.6788	42.2373	43.0281	42.4079	40.6776	40.2955	38.5175	46.6899	45.3842	45.799
GL50803_14868	197.019	243.257	220.857	222.965	267.769	271.362	233.043	217.023	235.178	253.715	256.521	242.956	245.925	218.419	229.444	212.957	209.765	249.908
GL50803_14869	187.688	177.765	192.829	180.388	186.605	174.98	224.859	247.757	199.561	178.663	185.228	179.537	227.733	179.532	212.961	202.556	184.373	225.086
GL50803_14872	112.506	100.985	107.839	196.207	239.873	249.187	107.263	101.106	113.246	286.566	327.322	283.348	168.863	178.939	162.77	258.328	245.751	227.171
GL50803_14874	151.919	156.692	155.471	155.212	192.02	174.681	162.025	181.751	158.453	138.681	149.283	148.878	167.801	148.652	170.247	102.19	103.174	145.182
GL50803_14877	152.454	173.945	163.485	117.833	143.924	135.22	190.953	188.515	175.167	133.151	145.391	123.793	158.86	149.208	166.574	146.202	140.39	160.069
GL50803_14891	90.2962	81.5005	84.5782	96.2278	106.84	101.296	83.5019	71.8701	76.4468	85.1295	93.4555	80.0991	72.8568	79.5159	78.8713	80.2616	74.8429	69.3174
GL50803_14895	258.302	210.511	222.008	223.145	229.834	227.137	212.262	183.72	215.58	244.256	267.497	237.939	190.419	196.139	184.106	212.142	200.538	163.065
GL50803_14897	84.999	67.681	70.7284	104.635	110.704	111.349	73.1679	69.3446	74.8484	103.065	94.5076	89.1038	63.2075	69.6923	69.7775	76.7298	69.8876	60.6853
GL50803_14901	56.1314	57.9817	65.5502	72.5889	66.0449	76.4274	64.4933	62.9238	60.0107	83.0558	83.5314	86.6597	64.5796	60.4617	54.8689	63.4952	66.3676	59.871
GL50803_14903	66.9689	57.5954	62.0158	68.3855	71.034	70.3162	60.1561	54.8764	67.6902	76.9439	72.5552	71.9949	51.0351	52.6028	51.5462	54.6074	55.6367	48.633
GL50803_14905	21.2376	20.3859	22.4802	18.7122	22.2989	24.9686	19.612	22.6012	18.799	25.5388	21.0757	22.2545	17.8822	20.0551	19.4992	15.3692	13.1231	14.1045
GL50803_14906	81.2569	68.0673	74.7971	101.516	109.426	91.0195	70.3392	69.5586	64.4933	128.022	127.149	119.077	83.0372	81.9626	81.1447	85.0742	85.0954	88.1452
GL50803_14915	45.6341	50.0419	48.0427	48.5885	62.2118	61.0372	61.1744	55.5185	70.7828	77.4169	72.8708	63.9335	56.8779	54.79	58.9349	67.3763	63.7703	66.6464
GL50803_14916	132.334	114.89	117.497	125.742	119.465	126.988	139.66	130.385	138.091	120.782	117.477	116.032	124.069	121.739	115.771	117.482	109.804	106.159
GL50803_14917	28.5454	26.1939	26.4675	25.5069	23.35	22.565	32.3455	28.412	28.4413	25.1947	28.5409	25.0245	29.3525	29.6485	31.2197	21.0497	21.8275	20.4509
GL50803_14921	173.108	136.135	147.663	169.45	216.783	216.91	136.831	119.427	125.859	270.814	278.368	239.097	262.125	234.692	203.168	211.25	224.426	212.187
GL50803_14922	32.8041	30.6432	32.7134	30.2831	34.3762	35.3701	35.0376	32.4036	34.2968	35.6161	37.3121	32.2026	46.5203	45.8178	44.2886	39.8203	34.6875	32.6717
GL50803_14926	500.66	428.705	416.328	420.492	448.926	370.217	516.346	544.171	500.482	477.892	498.599	501.329	442.216	384.344	430.019	457.997	433.255	469.126
GL50803_14932	12.6356	11.1586	11.5446	11.0285	10.5547	9.6532	11.1607	10.9154	10.8415	11.7486	10.9727	9.21911	9.82637	10.1573	9.83705	12.999	12.3019	10.4237
GL50803_14933	99.8216	84.2043	89.3866	95.5498	89.0739	95.0603	107.489	110.095	99.6588	94.1517	89.3877	91.9339	87.9062	91.9716	90.1511	108.361	94.7327	89.0899
GL50803_14934	64.4904	70.299	69.7421	93.1543	99.6302	112.321	84.5579	82.6999	87.5316	103.721	105.449	96.6506	90.133	106.985	100.076	90.8571	86.8407	74.5293
GL50803_14937	141.422	124.804	141.621	104.861	99.8431	99.0014	182.203	170.451	184.55	126.494	122.807	124.823	136.241	151.581	145.676	83.0948	89.0597	94.8555
GL50803_14938	1057.21	1243.15	1229.26	1199.8	1122.31	752.126	1665.93	1875.86	1441.06	951.558	1004.06	968.136	1514.32	1722.4	1925.61	837.546	893.536	1134.58
GL50803_14939	145.407	126.821	128.881	125.245	127.77	120.802	187.936	187.059	170.824	120.091	130.522	122.421	150.892	149.987	157.349	138.09	144.32	151.404
GL50803_14940	116.248	95.4487	105.045	66.2611	69.878	63.7311	97.6452	74.4812	101.917	89.968	95.8051	81.7285	78.6552	72.5096	69.2528	88.8389	92.8189	78.6662
GL50803_14947	44.6621	64.1189	49.8921	42.8031	58.0745	68.3457	81.5407	82.9995	67.2732	65.5934	71.6785	66.6778	74.8486	79.8866	80.0955	91.2064	89.4697	102.445
GL50803_14948	37.7125	34.0336	40.6452	57.8994	64.6759	68.2209	60.2315	57.5731	65.0493	65.3751	66.0326	68.9504	57.0549	59.5721	52.9015	64.0773	65.6499	60.4247
GL50803_14949	15.3572	16.0512	16.2334	23.1417	20.1998	23.7214	17.9548	17.8926	23.4205	22.7376	23.7409	24.7844	17.4396	17.2748	12.9849	23.7525	24.3325	22.9972
GL50803_14950	142.637	122.315	130.114	126.466	141.247	146.195	135.059	112.236	152.164	192.16	199.15	175.635	120.882	129.635	117.126	206.398	191.072	149.254
GL50803_14960	83.8812	81.1572	85.2769	89.7644	95.7058	87.677	120.274	125.42	113.732	100.664	92.7542	95.4929	84.1438	91.8233	105.628	87.5581	84.2752	86.8422
GL50803_14961	398.742	363.92	394.718	415.358	426.183	424.987	452.374	431.422	467.649	466.981	454.43	426.756	364.865	386.075	391.809	447.376	435.364	410.95
GL50803_14963	194.054	168.924	164.348	162.173	154.967	174.98	177.489	184.02	168.079	187.612	190.418	175.978	178.38	177.382	154.857	197.2	175.146	161.469
GL50803_14966	30.985	28.4509	28.4504	35.0926	28.2028	32.5038	29.0801	28.1222	26.7352	26.6284	29.6848	31.1915	33.3897	33.1765	25.6362	29.8284	36.6594	37.4559
GL50803_14967	190.215	194.545	191.349	233.677	227.856	204.014	263.895	292.146	234.344	156.907	167.729	169.589	204.052	222.051	245.926	135.412	133.76	155.443
[truncated: 5,066 more rows]

## Sheet: ST3
				106-r vs 106-s					713-r vs 713-s					WB-r vs WB-s				Up-regulated (resistant/susceptible)			Down-regulated (resistant/susceptible)					I-TASSER output
Gene accession number	Detected in isotype	Detected isotype	Gene accession number	logFC	logCPM	PValue	FDR	Gene accession number	logFC	logCPM	PValue	FDR	Gene accession number	logFC	logCPM	PValue	FDR	106	713	WB	106	713	WB	GeneID	GiardiaDB description	Best structural homologue length	PDB code	chain	TM score	RMSD (Å)	%AA ID	coverage	Species	iTasser GO Molecular Function	iTasser GO Biological Process	GiardiaDB GO Molecular Function	GiardiaDB GO Biological Process
GL50803_8325	713	WB	GL50803_8325	-	-	-	-	GL50803_8325	0.502025	0.386467	0.100684	0.170122	GL50803_8325	0.791917	-0.10707	0.0293752	0.0592154							GL50803_8325	hypothetical_protein	Baculoviral_IAP_repeat-containing_protein_2	3t6p	A	0.8752	2.4	0.16	0.9631	Homo_sapiens	GO:0035639 0.37 purine ribonucleoside triphosphate binding GO:0032559 0.37 adenyl ribonucleotide binding	GO:0006085 0.06 acetyl-CoA biosynthetic process GO:0019654 0.06 acetate fermentation GO:0006418 0.06 tRNA aminoacylation for protein translation GO:0016573 0.06 histone acetylation	GO:0005515 protein binding GO:0008270 zinc ion binding	-
GL50803_36766	713	WB	GL50803_36766	-	-	-	-	GL50803_36766	0.886334	0.393776	0.00403906	0.0109483	GL50803_36766	1.46893	0.395565	5.82534e-06	3.1499e-05	-	-	Up	-	-	-	GL50803_36766	hypothetical_protein	Peroxisomal_bifunctional_enzyme	1zcj	A	0.5795	2.92	0.091	0.8636	Rattus_norvegicus	GO:0032559 0.37 adenyl ribonucleotide binding GO:0035639 0.37 purine ribonucleoside triphosphate binding	GO:0006424 0.13 glutamyl-tRNA aminoacylation GO:0043401 0.07 steroid hormone mediated signaling pathway GO:0016310 0.07 phosphorylation GO:0015948 0.07 methanogenesis GO:0009088 0.07 threonine biosynthetic process GO:0006355 0.07 regulation of transcription, DNA-dependent	-	-
GL50803_36351	713	WB	GL50803_36351	-	-	-	-	GL50803_36351	5.20522	1.59919	1.61064e-20	5.87544e-19	GL50803_36351	0.301248	-0.108938	0.394194	0.500603	-	Up	-	-	-	-	GL50803_36351	hypothetical_protein	aceDAF-12	3up0	A	0.5485	2.9	0.033	0.8088	Ancylostoma_ceylanicum	GO:0005515 0.19 protein binding GO:0003715 0.14 transcription termination factor activity GO:0003743 0.07 translation initiation factor activity GO:0004335 0.07 galactokinase activity GO:0000339 0.07 RNA cap binding GO:0005085 0.07 guanyl-nucleotide exchange factor activity GO:0033858 0.07 N-acetylgalactosamine kinase activity GO:0005524 0.07 ATP binding	GO:0006355 0.14 regulation of transcription, DNA-dependent GO:0006446 0.13 regulation of translational initiation GO:0006406 0.07 mRNA export from nucleus GO:0043434 0.07 response to peptide hormone stimulus GO:0006379 0.07 mRNA cleavage GO:0050434 0.07 positive regulation of viral transcription GO:0000387 0.07 spliceosomal snRNP assembly GO:0034660 0.07 ncRNA metabolic process GO:0031047 0.07 ge…	-	-
GL50803_27124	713	WB	GL50803_27124	-	-	-	-	GL50803_27124	0.596386	1.06862	0.0248066	0.052133	GL50803_27124	0.242904	0.853729	0.315719	0.42051	-	-	-	-	-	-	GL50803_27124	Kinase,_NEK	Kinase,_NEK	-	-	-	-	-	-	-	-	-	GO:0004672 protein kinase activity GO:0005524 ATP binding GO:0016772 transferase activity, transferring phosphorus-containing groups	GO:0006468 protein phosphorylation
GL50803_37809	713	WB	GL50803_37809	-	-	-	-	GL50803_37809	0.967455	0.403046	0.00122825	0.00385203	GL50803_37809	0.667903	0.000284613	0.0184923	0.0397221	-	Up	-	-	-	-	GL50803_37809	hypothetical_protein	Interferon-induced_GTP-binding_protein_Mx1	3ljb	A	0.5621	3.99	0.082	0.9474	Homo_sapiens	GO:0035639 0.37 purine ribonucleoside triphosphate binding GO:0032559 0.37 adenyl ribonucleotide binding	GO:0051252 0.37 regulation of RNA metabolic process GO:2000112 0.37 regulation of cellular macromolecule biosynthetic process GO:0010468 0.37 regulation of gene expression	-	-
GL50803_8562	713	WB	GL50803_8562	-	-	-	-	GL50803_8562	-0.542396	0.540301	0.0693513	0.124625	GL50803_8562	-0.35191	0.518403	0.153177	0.236116	-	-	-	-	-	-	GL50803_8562	hypothetical_protein	Putative_DNA-binding_protein	2rno	A	0.642	2.52	0.063	0.9792	Oryza_sativa_Japonica_Group	GO:0003676 0.18 nucleic acid binding GO:0004831 0.07 tyrosine-tRNA ligase activity GO:0005524 0.07 ATP binding GO:0005515 0.07 protein binding GO:0035091 0.07 phosphatidylinositol binding GO:0004527 0.07 exonuclease activity GO:0004314 0.07 [acyl-carrier-protein] S-malonyltransferase activity	GO:0006418 0.07 tRNA aminoacylation for protein translation GO:0007154 0.07 cell communication GO:0006633 0.07 fatty acid biosynthetic process	-	-
GL50803_137732	713	WB	GL50803_137732	-	-	-	-	GL50803_137732	-0.95621	0.13348	0.310347	0.421685	GL50803_137732	0.983025	0.924385	0.00057433	0.00191481	-	-	Up	-	-	-	GL50803_137732	High_cysteine_protein	High_cysteine_protein	-	-	-	-	-	-	-	-	-	GO:0005515 protein binding	-
GL50803_42698	713	WB	GL50803_42698	-	-	-	-	GL50803_42698	1.79201	0.0720101	3.00322e-07	2.08362e-06	GL50803_42698	1.47824	0.161944	4.11645e-07	2.80326e-06	-	Up	Up	-	-	-	GL50803_42698	Kinase,_NEK	Kinase,_NEK	-	-	-	-	-	-	-	-	-	GO:0004672 protein kinase activity GO:0005524 ATP binding GO:0016772 transferase activity, transferring phosphorus-containing groups	GO:0006468 protein phosphorylation
GL50803_35595	713	WB	GL50803_35595	-	-	-	-	GL50803_35595	-0.0420729	0.579796	0.903951	0.936235	GL50803_35595	-0.402079	0.799756	0.0834518	0.143209	-	-	-	-	-	-	GL50803_35595	hypothetical_protein	hypothetical_protein	-	-	-	-	-	-	-	-	-	-	-
GL50803_31520	713	WB	GL50803_31520	-	-	-	-	GL50803_31520	-0.299309	0.423841	0.321082	0.4312	GL50803_31520	0.217845	0.411951	0.378777	0.485687	-	-	-	-	-	-	GL50803_31520	hypothetical_protein	Mandelate_racemase/muconate_lactonizing_enzyme	3msy	A	0.5566	2.62	0.083	0.973	marine_actinobacterium_PHSC20C1	GO:0005515 0.07 protein binding GO:0018850 0.07 chloromuconate cycloisomerase activity GO:0018849 0.07 muconate cycloisomerase activity GO:0050660 0.07 flavin adenine dinucleotide binding GO:0030145 0.07 manganese ion binding	GO:0009063 0.13 cellular amino acid catabolic process GO:0019439 0.07 aromatic compound catabolic process GO:0046300 0.07 2,4-dichlorophenoxyacetic acid catabolic process GO:0002098 0.07 tRNA wobble uridine modification	-	-
GL50803_89333	713	WB	GL50803_89333	-	-	-	-	GL50803_89333	-0.273405	1.09768	0.474379	0.582208	GL50803_89333	0.580203	2.15794	0.109186	0.178805	-	-	-	-	-	-	GL50803_89333	hypothetical_protein	Nup188	4kf8	A	0.5773	3.43	0.111	0.8969	Myceliophthora_thermophila	GO:0005488 0.13 binding GO:0005098 0.07 Ran GTPase activator activity	GO:0006886 0.13 intracellular protein transport GO:0016070 0.07 RNA metabolic process GO:0007165 0.07 signal transduction	-	-
GL50803_34977	713	WB	GL50803_34977	-	-	-	-	GL50803_34977	0.90982	0.687115	0.00343684	0.0095283	GL50803_34977	0.650362	0.539768	0.0119887	0.027196	-	Up	-	-	-	-	GL50803_34977	hypothetical_protein	3-dehydroquinate_synthase	1xag	A	0.5798	2.32	0.109	0.8333	Staphylococcus_aureus	GO:0050524 0.13 coenzyme-B sulfoethylthiotransferase activity GO:0003856 0.13 3-dehydroquinate synthase activity GO:0005515 0.07 protein binding GO:0003700 0.07 sequence-specific DNA binding transcription factor activity GO:0043565 0.07 sequence-specific DNA binding	GO:0015948 0.13 methanogenesis GO:0009073 0.13 aromatic amino acid family biosynthetic process GO:0006355 0.07 regulation of transcription, DNA-dependent	-	-
GL50803_135901	713	WB	GL50803_135901	-	-	-	-	GL50803_135901	-0.396042	0.237618	0.610009	0.704812	GL50803_135901	-0.596842	0.680379	0.010986	0.0252715	-	-	-	-	-	-	GL50803_135901	Reverse_transcriptase/endonuclease,_putative	Reverse_transcriptase/endonuclease,_putative	-	-	-	-	-	-	-	-	-	-	-
GL50803_95449	713	WB	GL50803_95449	-	-	-	-	GL50803_95449	1.47777	0.600951	6.25051e-06	3.24511e-05	GL50803_95449	1.53722	0.314479	1.75529e-07	1.30518e-06	-	Up	Up	-	-	-	GL50803_95449	hypothetical_protein	hypothetical_protein	-	-	-	-	-	-	-	-	-	-	-
GL50803_11849	713	WB	GL50803_11849	-	-	-	-	GL50803_11849	1.30743	1.02323	5.08011e-06	2.67149e-05	GL50803_11849	1.21079	0.417507	1.13832e-05	5.70834e-05	-	Up	Up	-	-	-	GL50803_11849	hypothetical_protein	glycosyltransferase_GtfB	1iir	A	0.8212	2.49	0.129	0.9406	Amycolatopsis_orientalis	GO:0016758 0.58 transferase activity, transferring hexosyl groups	GO:0030259 0.58 lipid glycosylation	-	-
GL50803_94909	713	WB	GL50803_94909	-	-	-	-	GL50803_94909	-1.02495	0.103377	0.356458	0.466769	GL50803_94909	0.434967	1.61847	0.140628	0.220328	-	-	-	-	-	-	GL50803_94909	hypothetical_protein	GTPase-activating_protein_GYP1	2g77	A	0.7234	2.92	0.098	0.9301	Saccharomyces_cerevisiae	GO:0005097 0.40 Rab GTPase activator activity	GO:0032313 0.40 regulation of Rab GTPase activity	-	-
GL50803_118557	713	WB	GL50803_118557	-	-	-	-	GL50803_118557	0.452821	0.261416	0.184	0.278634	GL50803_118557	0.243964	0.52385	0.332934	0.438623	-	-	-	-	-	-	GL50803_118557	hypothetical_protein	hypothetical_protein	-	-	-	-	-	-	-	-	-	-	-
GL50803_8450	713	WB	GL50803_8450	-	-	-	-	GL50803_8450	1.64194	0.709494	1.55748e-07	1.1387e-06	GL50803_8450	0.549853	0.699044	0.018247	0.0392565	-	Up	-	-	-	-	GL50803_8450	hypothetical_protein	METHYL-ACCEPTING_CHEMOTAXIS_PROTEIN_I	1qu7	A	0.7206	3.12	0.05	0.9412	Escherichia_coli	GO:0004871 0.34 signal transducer activity	GO:0042330 0.56 taxis GO:0042221 0.56 response to chemical stimulus GO:0007165 0.34 signal transduction	-	-
GL50803_135900	713	WB	GL50803_135900	-	-	-	-	GL50803_135900	-0.396041	0.237618	0.610037	0.704812	GL50803_135900	-0.596842	0.680379	0.0109856	0.0252715	-	-	-	-	-	-	GL50803_135900	Reverse_transcriptase/endonuclease,_putative	Reverse_transcriptase/endonuclease,_putative	-	-	-	-	-	-	-	-	-	-	-
GL50803_9186	713	WB	GL50803_9186	-	-	-	-	GL50803_9186	-0.36609	0.984696	0.375637	0.485825	GL50803_9186	0.0785581	1.00818	0.866641	0.912547	-	-	-	-	-	-	GL50803_9186	hypothetical_protein	Talin_1	1sj8	A	0.8642	1.24	0.129	1	Mus_musculus	GO:0016168 0.58 chlorophyll binding GO:0043167 0.58 ion binding GO:0005267 0.41 potassium channel activity GO:0022843 0.41 voltage-gated cation channel activity GO:0015078 0.37 hydrogen ion transmembrane transporter activity GO:0008289 0.37 lipid binding	GO:0006091 0.58 generation of precursor metabolites and energy GO:0016044 0.47 cellular membrane organization GO:0061025 0.47 membrane fusion GO:0019062 0.47 virion attachment to host cell surface receptor GO:0043269 0.41 regulation of ion transport GO:0034762 0.41 regulation of transmembrane transport GO:0015986 0.37 ATP synthesis coupled proton transport GO:0015991 0.37 ATP hydrolysis coupled p…	-	-
GL50803_19150	713	WB	GL50803_19150	-	-	-	-	GL50803_19150	0.657817	0.652389	0.102392	0.172378	GL50803_19150	0.237148	0.735529	0.41508	0.520591	-	-	-	-	-	-	GL50803_19150	hypothetical_protein	accelerated-cell-death_11	4nt1	A	0.8488	1.87	0.129	0.9418	Arabidopsis_thaliana	GO:0017089 0.33 glycolipid transporter activity GO:0051861 0.33 glycolipid binding	GO:0046836 0.33 glycolipid transport	-	-
GL50803_114474	713	WB	GL50803_114474	-	-	-	-	GL50803_114474	-1.27097	-0.0925809	0.000257304	0.000947595	GL50803_114474	1.0508	-0.0723326	0.000788243	0.00253699	-	-	Up	-	Down	-	GL50803_114474	hypothetical_protein	hypothetical_protein	-	-	-	-	-	-	-	-	-	-	-
GL50803_113282	713	WB	GL50803_113282	-	-	-	-	GL50803_113282	1.05867	0.682105	0.0191207	0.0417535	GL50803_113282	1.83004	1.11396	2.33181e-13	4.26548e-12	-	-	Up	-	-	-	GL50803_113282	hypothetical_protein	hypothetical_protein	-	-	-	-	-	-	-	-	-	-	-
GL50803_31679	713	WB	GL50803_31679	-	-	-	-	GL50803_31679	0.908338	-0.0749783	0.00741933	0.0185644	GL50803_31679	-0.572277	0.646499	0.0825069	0.141942	-	-	-	-	-	-	GL50803_31679	Hypothetical_protein	Ent-copalyl_diphosphate_synthase,_chloroplastic	3pya	A	0.646	3.25	0.075	0.9189	Arabidopsis_thaliana	GO:0043167 0.30 ion binding	GO:2000112 0.54 regulation of cellular macromolecule biosynthetic process GO:0051252 0.54 regulation of RNA metabolic process GO:0010468 0.54 regulation of gene expression GO:0032774 0.32 RNA biosynthetic process	-	-
GL50803_31515	713	WB	GL50803_31515	-	-	-	-	GL50803_31515	-0.168218	0.350584	0.625009	0.716949	GL50803_31515	0.182832	0.299874	0.544755	0.647679	-	-	-	-	-	-	GL50803_31515	hypothetical_protein	transcriptional_regulator_(NtrC_family)	1ny5	B	0.7656	2.19	0.121	0.8817	Aquifex_aeolicus	GO:0060089 0.50 molecular transducer activity GO:0005524 0.50 ATP binding GO:0017111 0.50 nucleoside-triphosphatase activity GO:0008134 0.50 transcription factor binding	GO:0023052 0.50 signaling GO:0051716 0.50 cellular response to stimulus GO:0007154 0.50 cell communication GO:0006355 0.50 regulation of transcription, DNA-dependent	-	-
GL50803_38796	713	WB	GL50803_38796	-	-	-	-	GL50803_38796	1.22541	0.318895	7.90594e-05	0.000325973	GL50803_38796	-0.301123	0.682764	0.236846	0.335882	-	Up	-	-	-	-	GL50803_38796	hypothetical_protein	Unsaturated_glucuronyl_hydrolase	2fuz	A	0.6225	2.9	0.067	0.9231	Bacillus_sp._GL1	GO:0005515 0.13 protein binding GO:0008810 0.07 cellulase activity GO:0000166 0.07 nucleotide binding GO:0003995 0.07 acyl-CoA dehydrogenase activity GO:0050660 0.07 flavin adenine dinucleotide binding GO:0016162 0.07 cellulose 1,4-beta-cellobiosidase activity GO:0008428 0.07 ribonuclease inhibitor activity GO:0004519 0.07 endonuclease activity GO:0016887 0.07 ATPase activity	GO:0055114 0.07 oxidation-reduction process GO:0005975 0.07 carbohydrate metabolic process GO:0006200 0.07 ATP catabolic process GO:0045747 0.07 positive regulation of Notch signaling pathway GO:0008045 0.07 motor axon guidance GO:0060702 0.07 negative regulation of endoribonuclease activity	-	-
GL50803_6056	713	WB	GL50803_6056	-	-	-	-	GL50803_6056	2.19469	-0.198137	1.5002e-08	1.30299e-07	GL50803_6056	2.6807	0.798214	7.04924e-20	2.35362e-18	-	Up	Up	-	-	-	GL50803_6056	hypothetical_protein	Epi-isozizaene_synthase	3kb9	A	0.86	2.16	0.06	0.9355	Streptomyces_coelicolor	GO:0000287 0.49 magnesium ion binding GO:0016838 0.38 carbon-oxygen lyase activity, acting on phosphates	GO:0017000 0.12 antibiotic biosynthetic process	-	-
GL50803_98799	713	WB	GL50803_98799	-	-	-	-	GL50803_98799	0.286214	0.235025	0.397239	0.507016	GL50803_98799	-0.387291	0.160348	0.204282	0.298947	-	-	-	-	-	-	GL50803_98799	hypothetical_protein	DIPHTHERIA_TOXIN_REPRESSOR	1bi2	A	0.531	2.53	0.119	0.7662	Corynebacterium_diphtheriae	GO:0003677 0.35 DNA binding	GO:0010629 0.41 negative regulation of gene expression GO:2000113 0.41 negative regulation of cellular macromolecule biosynthetic process GO:0042221 0.41 response to chemical stimulus GO:0051253 0.41 negative regulation of RNA metabolic process GO:0032774 0.30 RNA biosynthetic process	-	-
GL50803_37264	713	WB	GL50803_37264	-	-	-	-	GL50803_37264	-0.429792	0.134333	0.186486	0.281536	GL50803_37264	-0.509791	0.34303	0.0555661	0.101834	-	-	-	-	-	-	GL50803_37264	hypothetical_protein	HYDROLASE,_ALPHA/BETA_HYDROLASE_FOLD_FAMILY	2xmz	A	0.6202	2.11	0.024	0.9535	Staphylococcus_aureus	GO:0016984 0.08 ribulose-bisphosphate carboxylase activity GO:0000287 0.08 magnesium ion binding GO:0004497 0.08 monooxygenase activity GO:0070205 0.08 2-succinyl-6-hydroxy-2,4-cyclohexadiene-1-carboxylate synthase activity GO:0008270 0.07 zinc ion binding GO:0008892 0.07 guanine deaminase activity	GO:0055114 0.16 oxidation-reduction process GO:0019253 0.08 reductive pentose-phosphate cycle GO:0009234 0.08 menaquinone biosynthetic process GO:0006195 0.07 purine nucleotide catabolic process GO:0006144 0.07 purine base metabolic process GO:0007399 0.07 nervous system development	-	-
GL50803_102540	713	WB	GL50803_102540	-	-	-	-	GL50803_102540	0.891205	3.45546	0.0120156	0.0280972	GL50803_102540	1.13883	2.92652	0.000389738	0.00136141	-	-	Up	-	-	-	GL50803_102540	Variant-Specific_Surface_Protein_153_(VSP-153)	VSP	-	-	-	-	-	-	-	-	-	-	-
GL50803_37517	713	WB	GL50803_37517	-	-	-	-	GL50803_37517	1.27609	0.261047	0.018146	0.039927	GL50803_37517	0.756121	0.228698	0.0267342	0.0546119	-	-	-	-	-	-	GL50803_37517	hypothetical_protein	PROTEIN_(INFLUENZA_RECOMBINANT_HA2_CHAIN)	1qu1	F	0.9741	0.29	0.026	1	Influenza_A_virus	GO:0008384 0.60 IkappaB kinase activity GO:0005198 0.38 structural molecule activity GO:0046983 0.37 protein dimerization activity GO:0043565 0.37 sequence-specific DNA binding GO:0003700 0.37 sequence-specific DNA binding transcription factor activity	GO:0006355 0.37 regulation of transcription, DNA-dependent GO:0006310 0.34 DNA recombination GO:0006302 0.34 double-strand break repair	-	-
GL50803_31743	713	WB	GL50803_31743	-	-	-	-	GL50803_31743	1.69685	-0.00220503	3.33877e-06	1.83223e-05	GL50803_31743	1.7889	-0.238067	1.0917e-07	8.49399e-07	-	Up	Up	-	-	-	GL50803_31743	hypothetical_protein	CLIP-associating_protein	4g3a	A	0.8533	2.23	0.118	0.9653	Drosophila_melanogaster	GO:0022892 0.51 substrate-specific transporter activity GO:0005515 0.47 protein binding	GO:0051168 0.51 nuclear export GO:0016458 0.51 gene silencing GO:0006605 0.44 protein targeting	-	-
GL50803_10425	713	WB	GL50803_10425	-	-	-	-	GL50803_10425	-0.749967	0.94076	0.0168372	0.0375116	GL50803_10425	0.556317	0.701924	0.101777	0.169374	-	-	-	-	-	-	GL50803_10425	hypothetical_protein	Predicted_membrane_protein	4hzu	S	0.7986	2.17	0.092	0.9048	Lactobacillus_brevis	GO:0043546 0.07 molybdopterin cofactor binding GO:0051537 0.07 2 iron, 2 sulfur cluster binding GO:0050660 0.07 flavin adenine dinucleotide binding GO:0004854 0.07 xanthine dehydrogenase activity GO:0015049 0.07 methane monooxygenase activity GO:0004855 0.07 xanthine oxidase activity GO:0005507 0.07 copper ion binding GO:0018492 0.07 carbon-monoxide dehydrogenase (acceptor) activity GO:0042803 0.…	GO:0055114 0.19 oxidation-reduction process GO:0055085 0.07 transmembrane transport GO:0030856 0.07 regulation of epithelial cell differentiation GO:0007595 0.07 lactation GO:0006886 0.07 intracellular protein transport GO:0009115 0.07 xanthine catabolic process	-	-
GL50803_4764	713	WB	GL50803_4764	-	-	-	-	GL50803_4764	-0.171783	0.90314	0.545109	0.647498	GL50803_4764	-1.021	0.288506	0.000112496	0.000448053	-	-	-	-	-	Down	GL50803_4764	hypothetical_protein	ammonium_transporter	2b2j	A	0.5311	4.05	0.052	0.844	Archaeoglobus_fulgidus	GO:0015077 0.49 monovalent inorganic cation transmembrane transporter activity GO:0015002 0.49 heme-copper terminal oxidase activity GO:0016676 0.49 oxidoreductase activity, acting on a heme group of donors, oxygen as acceptor GO:0046906 0.49 tetrapyrrole binding GO:0046914 0.37 transition metal ion binding	GO:0051234 0.49 establishment of localization GO:0045333 0.49 cellular respiration	-	-
GL50803_27318	713	WB	GL50803_27318	-	-	-	-	GL50803_27318	0.0307385	0.313376	0.958739	0.978072	GL50803_27318	-0.255631	0.428538	0.352237	0.458668	-	-	-	-	-	-	GL50803_27318	hypothetical_protein	Argininosuccinate_lyase	2e9f	B	0.6643	1.98	0.045	0.9545	Thermus_thermophilus_HB8	GO:0035639 0.36 purine ribonucleoside triphosphate binding GO:0032559 0.36 adenyl ribonucleotide binding GO:0016462 0.36 pyrophosphatase activity	GO:0051234 0.37 establishment of localization	-	-
GL50803_114215	713	WB	GL50803_114215	-	-	-	-	GL50803_114215	0.297651	0.253614	0.369101	0.478981	GL50803_114215	0.161007	0.334	0.604559	0.702099	-	-	-	-	-	-	GL50803_114215	hypothetical_protein	Hypothetical_protein_MG027	1q8c	A	0.6458	2.5	0.071	0.9655	Mycoplasma_genitalium	GO:0035639 0.31 purine ribonucleoside triphosphate binding GO:0032559 0.31 adenyl ribonucleotide binding	GO:2000112 0.34 regulation of cellular macromolecule biosynthetic process GO:0010468 0.34 regulation of gene expression GO:0051252 0.34 regulation of RNA metabolic process	-	-
GL50803_2861	713	WB	GL50803_2861	-	-	-	-	GL50803_2861	0.0468934	0.100502	0.906274	0.937841	GL50803_2861	1.32568	0.162801	9.07898e-06	4.64968e-05	-	-	Up	-	-	-	GL50803_2861	hypothetical_protein	RGECO1	4i2y	A	0.7026	2.61	0.168	0.8363	Aequorea_victoria	GO:0005509 0.33 calcium ion binding	GO:0009987 0.57 cellular process	-	-
GL50803_135725	713	WB	GL50803_135725	-	-	-	-	GL50803_135725	13.016	4.30273	5.49561e-161	6.34835e-158	GL50803_135725	11.1709	2.50255	2.77748e-25	1.41508e-23	-	Up	Up	-	-	-	GL50803_135725	hypothetical_protein	Ankyrin	1n11	A	0.8564	1.93	0.208	0.939	Homo_sapiens	GO:0005515 0.91 protein binding	-	GO:0005515 protein binding	-
GL50803_9552	713	WB	GL50803_9552	-	-	-	-	GL50803_9552	0.717105	0.175738	0.0284812	0.0586636	GL50803_9552	-2.71065	0.179713	4.19733e-14	8.46606e-13	-	-	-	-	-	Down	GL50803_9552	hypothetical_protein	hypothetical_protein	-	-	-	-	-	-	-	-	-	-	-
GL50803_23808	713	WB	GL50803_23808	-	-	-	-	GL50803_23808	0.401786	0.338917	0.257394	0.364453	GL50803_23808	0.814082	0.101071	0.00358328	0.00954893	-	-	Up	-	-	-	GL50803_23808	hypothetical_protein	Putative_uncharacterized_protein	3vvn	A	0.8896	1.53	0.178	0.9317	Pyrococcus_furiosus_DSM_3638	GO:0015297 0.14 antiporter activity GO:0015238 0.14 drug transmembrane transporter activity GO:0009055 0.13 electron carrier activity GO:0020037 0.13 heme binding GO:0009036 0.06 Type II site-specific deoxyribonuclease activity GO:0032451 0.06 demethylase activity GO:0003677 0.06 DNA binding GO:0019899 0.06 enzyme binding GO:0019825 0.06 oxygen binding GO:0070330 0.06 aromatase activity GO:001516…	GO:0009987 0.39 cellular process GO:0051234 0.39 establishment of localization	-	-
GL50803_2116	713	WB	GL50803_2116	-	-	-	-	GL50803_2116	1.4332	0.526242	6.24947e-06	3.24511e-05	GL50803_2116	1.92057	1.21118	3.52897e-14	7.20245e-13	-	Up	Up	-	-	-	GL50803_2116	Zinc_finger_domain_protein	Zinc_finger_domain_protein	-	-	-	-	-	-	-	-	-	GO:0008270 zinc ion binding	-
GL50803_118556	713	WB	GL50803_118556	-	-	-	-	GL50803_118556	0.452812	0.261416	0.184144	0.278772	GL50803_118556	0.243964	0.52385	0.333076	0.438623	-	-	-	-	-	-	GL50803_118556	hypothetical_protein	hypothetical_protein	-	-	-	-	-	-	-	-	-	-	-
GL50803_34374	713	WB	GL50803_34374	-	-	-	-	GL50803_34374	-0.359022	0.532109	0.558368	0.659305	GL50803_34374	-0.873977	0.389659	0.00500733	0.0127699	-	-	-	-	-	-	GL50803_34374	hypothetical_protein	Nucleoporin_GLE1	3peu	B	0.6583	2.58	0.104	0.971	Saccharomyces_cerevisiae	GO:0005515 0.19 protein binding GO:0000339 0.11 RNA cap binding GO:0003689 0.10 DNA clamp loader activity GO:0005524 0.10 ATP binding GO:0005098 0.07 Ran GTPase activator activity	GO:0006369 0.11 termination of RNA polymerase II transcription GO:0006368 0.11 transcription elongation from RNA polymerase II promoter GO:0006370 0.11 mRNA capping GO:0008334 0.11 histone mRNA metabolic process GO:0034660 0.11 ncRNA metabolic process GO:0031047 0.11 gene silencing by RNA GO:0000184 0.11 nuclear-transcribed mRNA catabolic process, nonsense-mediated decay GO:0006446 0.11 regulatio…	-	-
GL50803_113921	713	WB	GL50803_113921	-	-	-	-	GL50803_113921	0.853445	0.695834	0.00622372	0.0158824	GL50803_113921	0.670065	0.652473	0.00367788	0.00978587	-	-	Up	-	-	-	GL50803_113921	hypothetical_protein	Protein_mazG	3cra	A	0.6638	2.58	0.02	0.9091	Escherichia_coli_K-12	GO:0016667 0.32 oxidoreductase activity, acting on a sulfur group of donors	GO:0044238 0.32 primary metabolic process GO:0044260 0.32 cellular macromolecule metabolic process GO:0043412 0.32 macromolecule modification	-	-
GL50803_31897	713	WB	GL50803_31897	-	-	-	-	GL50803_31897	0.356605	0.508836	0.307729	0.419032	GL50803_31897	0.790042	0.631133	0.00152902	0.00454675	-	-	Up	-	-	-	GL50803_31897	hypothetical_protein	LIPOVITELLIN_(LV-1N,_LV-1C)	1lsh	A	0.9063	1.38	0.169	0.9737	Ichthyomyzon_unicuspis	GO:0022892 0.42 substrate-specific transporter activity	GO:0071702 0.42 organic substance transport GO:0010876 0.42 lipid localization GO:0046907 0.37 intracellular transport GO:0034613 0.37 cellular protein localization GO:0045184 0.37 establishment of protein localization	-	-
GL50803_98836	713	WB	GL50803_98836	-	-	-	-	GL50803_98836	1.58806	0.658375	2.67749e-07	1.88633e-06	GL50803_98836	0.961359	0.147273	0.000372323	0.00130855	-	Up	Up	-	-	-	GL50803_98836	hypothetical_protein	hypothetical_protein	-	-	-	-	-	-	-	-	-	-	-
GL50803_112150	713	WB	GL50803_112150	-	-	-	-	GL50803_112150	0.115448	0.519496	0.825187	0.875459	GL50803_112150	-0.518515	0.491669	0.252102	0.352861	-	-	-	-	-	-	GL50803_112150	hypothetical_protein	EDS1	4nfu	A	0.9057	1.96	0.076	0.974	Arabidopsis_thaliana	GO:0009055 0.35 electron carrier activity GO:0004129 0.35 cytochrome-c oxidase activity GO:0020037 0.35 heme binding	GO:0015672 0.49 monovalent inorganic cation transport GO:0006818 0.49 hydrogen transport GO:0009060 0.35 aerobic respiration GO:0022900 0.35 electron transport chain	-	-
GL50803_87234	713	WB	GL50803_87234	-	-	-	-	GL50803_87234	2.36825	0.821383	3.03596e-09	2.89439e-08	GL50803_87234	2.01047	-0.07642	1.05153e-09	1.16652e-08	-	Up	Up	-	-	-	GL50803_87234	hypothetical_protein	CENTROMERE_DNA-BINDING_PROTEIN_COMPLEX_CBF3_SUBUNIT_B	2veq	A	0.7542	2.8	0.09	0.9664	Saccharomyces_cerevisiae	GO:0005488 0.34 binding	GO:0006406 0.10 mRNA export from nucleus GO:0000055 0.10 ribosomal large subunit export from nucleus GO:0034501 0.10 protein localization to kinetochore GO:0006611 0.10 protein export from nucleus	-	-
GL50803_5934	713	WB	GL50803_5934	-	-	-	-	GL50803_5934	-0.0879043	0.447291	0.770447	0.833849	GL50803_5934	-0.0272301	0.36857	1	1	-	-	-	-	-	-	GL50803_5934	hypothetical_protein	DNA_helicase_II	2is6	A	0.6701	2.31	0.127	0.8831	Escherichia coli	GO:0005524 0.32 ATP binding GO:0003677 0.32 DNA binding GO:0009378 0.32 four-way junction helicase activity	GO:0006281 0.32 DNA repair GO:0009432 0.32 SOS response GO:0006310 0.32 DNA recombination	-	-
GL50803_31886	713	WB	GL50803_31886	-	-	-	-	GL50803_31886	2.63039	1.88463	1.40459e-23	6.71395e-22	GL50803_31886	1.53938	1.00082	2.75353e-11	3.86506e-10	-	Up	Up	-	-	-	GL50803_31886	hypothetical_protein	PHOSPHOLIPASE_A2	1faz	A	0.7282	2.17	0.103	0.8722	Streptomyces_violaceoruber	GO:0003723 0.18 RNA binding GO:0003715 0.13 transcription termination factor activity GO:0003779 0.07 actin binding GO:0008757 0.07 S-adenosylmethionine-dependent methyltransferase activity GO:0005200 0.07 structural constituent of cytoskeleton GO:0042803 0.06 protein homodimerization activity	GO:0006353 0.13 transcription termination, DNA-dependent GO:0006355 0.13 regulation of transcription, DNA-dependent GO:0007016 0.07 cytoskeletal anchoring at plasma membrane GO:0006364 0.07 rRNA processing GO:0040007 0.06 growth GO:0006890 0.06 retrograde vesicle-mediated transport, Golgi to ER GO:0015031 0.06 protein transport	-	-
GL50803_32287	713	WB	GL50803_32287	-	-	-	-	GL50803_32287	0.101537	0.365696	0.839096	0.885471	GL50803_32287	1.86976	0.438217	6.28087e-09	6.00832e-08	-	-	Up	-	-	-	GL50803_32287	hypothetical_protein	Pesticidal_crystal_protein_cry5Ba	4d8m	A	0.5812	2.6	0	0.7708	Bacillus_thuringiensis	GO:0032559 0.37 adenyl ribonucleotide binding GO:0035639 0.37 purine ribonucleoside triphosphate binding	GO:0006796 0.37 phosphate-containing compound metabolic process GO:0043412 0.37 macromolecule modification GO:0044267 0.33 cellular protein metabolic process	-	-
GL50803_26590	713	WB	GL50803_26590	-	-	-	-	GL50803_26590	3.57227	0.980178	3.03436e-20	1.07852e-18	GL50803_26590	5.09216	1.56059	3.40746e-68	7.10197e-66	-	Up	Up	-	-	-	GL50803_26590	Variant-Specific_Surface_Protein_62_(VSP-62)	VSP	-	-	-	-	-	-	-	-	-	-	-
GL50803_100877	713	WB	GL50803_100877	-	-	-	-	GL50803_100877	0.377156	0.402364	0.310564	0.421814	GL50803_100877	0.547999	0.365078	0.0706909	0.125022	-	-	-	-	-	-	GL50803_100877	Hypothetical_protein	hypothetical_protein	-	-	-	-	-	-	-	-	-	-	-
GL50803_16622	713	WB	GL50803_16622	-	-	-	-	GL50803_16622	-0.425435	1.26887	0.11653	0.19171	GL50803_16622	2.41754	1.17659	5.49862e-25	2.68223e-23	-	-	Up	-	-	-	GL50803_16622	hypothetical_protein	TON_1535	3zpj	A	0.841	2.46	0.076	0.9289	Thermococcus_onnurineus_NA1	GO:0022892 0.37 substrate-specific transporter activity	GO:0045184 0.47 establishment of protein localization GO:0034613 0.47 cellular protein localization GO:0046907 0.47 intracellular transport	-	-
GL50803_95602	713	WB	GL50803_95602	-	-	-	-	GL50803_95602	2.24858	0.674626	2.72659e-12	4.05536e-11	GL50803_95602	1.0314	0.49429	0.000107537	0.000430775	-	Up	Up	-	-	-	GL50803_95602	hypothetical_protein	plasmodium_falciparum_gamete_antigen_27/25	1n81	A	0.5965	3.54	0.043	0.91	Plasmodium_falciparum_3D7	GO:0009055 0.13 electron carrier activity GO:0020037 0.13 heme binding GO:0016705 0.13 oxidoreductase activity, acting on paired donors, with incorporation or reduction of molecular oxygen GO:0004497 0.07 monooxygenase activity GO:0015450 0.07 P-P-bond-hydrolysis-driven protein transmembrane transporter activity GO:0005524 0.07 ATP binding GO:0008553 0.07 hydrogen-exporting ATPase activity, phosp…	GO:0006754 0.07 ATP biosynthetic process GO:0006886 0.07 intracellular protein transport GO:0055085 0.07 transmembrane transport GO:0006200 0.07 ATP catabolic process GO:0015992 0.07 proton transport GO:0055114 0.07 oxidation-reduction process GO:0009698 0.07 phenylpropanoid metabolic process GO:0006559 0.07 L-phenylalanine catabolic process	-	-
GL50803_91427	713	WB	GL50803_91427	-	-	-	-	GL50803_91427	-0.527946	0.346594	0.264565	0.372325	GL50803_91427	0.270345	0.842157	0.484501	0.588808	-	-	-	-	-	-	GL50803_91427	hypothetical_protein	geranyltranstransferase	1rtr	A	0.6753	2.41	0.096	0.8902	Staphylococcus_aureus	GO:0043167 0.51 ion binding GO:0060089 0.34 molecular transducer activity	GO:0051234 0.51 establishment of localization GO:0006796 0.34 phosphate-containing compound metabolic process GO:0009966 0.34 regulation of signal transduction GO:0043412 0.34 macromolecule modification GO:0043623 0.34 cellular protein complex assembly GO:0044267 0.31 cellular protein metabolic process	-	-
GL50803_10133	713	WB	GL50803_10133	-	-	-	-	GL50803_10133	-0.479583	0.391781	0.168472	0.259266	GL50803_10133	-0.199234	0.483337	0.448066	0.551799	-	-	-	-	-	-	GL50803_10133	hypothetical_protein	ELONGATION_FACTOR_3A	2iwh	B	0.5041	2.99	0.029	0.9706	Saccharomyces_cerevisiae	GO:0005515 0.13 protein binding GO:0016779 0.07 nucleotidyltransferase activity GO:0046872 0.07 metal ion binding GO:0004298 0.07 threonine-type endopeptidase activity GO:0005524 0.07 ATP binding GO:0016491 0.07 oxidoreductase activity GO:0003810 0.07 protein-glutamine gamma-glutamyltransferase activity GO:0016301 0.07 kinase activity GO:0016773 0.07 phosphotransferase activity, alcohol group as …	GO:0018149 0.07 peptide cross-linking GO:0045785 0.07 positive regulation of cell adhesion GO:0016310 0.07 phosphorylation GO:0055114 0.07 oxidation-reduction process GO:0060662 0.07 salivary gland cavitation GO:0043161 0.07 proteasomal ubiquitin-dependent protein catabolic process GO:0010499 0.07 proteasomal ubiquitin-independent protein catabolic process GO:0060445 0.07 branching involved in sa…	-	-
GL50803_12068	713	WB	GL50803_12068	-	-	-	-	GL50803_12068	0.0845194	0.175753	0.831821	0.88061	GL50803_12068	0.726867	-0.0137223	0.0124345	0.0280593	-	-	-	-	-	-	GL50803_12068	hypothetical_protein	GcvT-like_Aminomethyltransferase_protein	3tfh	A	0.5531	3.95	0.104	0.9559	Candidatus_Pelagibacter_ubique_HTCC1062	GO:0008483 0.07 transaminase activity GO:0033721 0.07 aldehyde dehydrogenase (NADP+) activity GO:0004185 0.07 serine-type carboxypeptidase activity GO:0019825 0.07 oxygen binding GO:0016702 0.07 oxidoreductase activity, acting on single donors with incorporation of molecular oxygen, incorporation of two atoms of oxygen GO:0020037 0.07 heme binding GO:0005344 0.07 oxygen transporter activity GO:00…	GO:0055114 0.13 oxidation-reduction process GO:0006508 0.07 proteolysis GO:0006546 0.07 glycine catabolic process GO:0006886 0.07 intracellular protein transport GO:0006790 0.07 sulfur compound metabolic process GO:0015671 0.07 oxygen transport GO:0043085 0.07 positive regulation of catalytic activity	-	-
GL50803_6472	713	WB	GL50803_6472	-	-	-	-	GL50803_6472	2.61966	0.885668	9.64612e-16	2.17069e-14	GL50803_6472	3.94534	2.23058	4.02351e-60	7.09582e-58	-	Up	Up	-	-	-	GL50803_6472	hypothetical_protein	Peroxide_operon_regulator	2fe3	B	0.6355	2.43	0.096	0.8161	Bacillus_subtilis	GO:0003677 0.14 DNA binding GO:0003700 0.14 sequence-specific DNA binding transcription factor activity GO:0046872 0.14 metal ion binding GO:0005515 0.13 protein binding GO:0005524 0.13 ATP binding GO:0016303 0.07 1-phosphatidylinositol-3-kinase activity GO:0046934 0.07 phosphatidylinositol-4,5-bisphosphate 3-kinase activity GO:0003899 0.07 DNA-directed RNA polymerase activity	GO:0010467 0.39 gene expression GO:0034645 0.39 cellular macromolecule biosynthetic process GO:0016070 0.35 RNA metabolic process	-	-
GL50803_38079	713	WB	GL50803_38079	-	-	-	-	GL50803_38079	0.0285228	0.0678373	0.956506	0.977088	GL50803_38079	0.406124	0.74928	0.117694	0.190113	-	-	-	-	-	-	GL50803_38079	hypothetical_protein	ALPHA-HEMOGLOBIN_STABILIZING_PROTEIN	1w0b	A	0.7725	1.48	0.056	0.9818	Homo_sapiens	GO:0032559 0.31 adenyl ribonucleotide binding GO:0035639 0.31 purine ribonucleoside triphosphate binding	GO:0044238 0.31 primary metabolic process	-	-
GL50803_90672	713	WB	GL50803_90672	-	-	-	-	GL50803_90672	0.123563	-0.0503154	0.760567	0.826882	GL50803_90672	0.498615	0.248043	0.0701005	0.124074	-	-	-	-	-	-	GL50803_90672	Protein_kinase	Protein_kinase	-	-	-	-	-	-	-	-	-	-	-
GL50803_92919	713	WB	GL50803_92919	-	-	-	-	GL50803_92919	-0.50996	1.94622	0.0693263	0.124625	GL50803_92919	-1.21387	1.07594	0.000142036	0.00055444	-	-	-	-	-	Down	GL50803_92919	hypothetical_protein	NheA	4k1p	A	0.621	3.66	0.064	0.8718	Bacillus_cereus	GO:0005198 0.13 structural molecule activity GO:0009055 0.07 electron carrier activity GO:0008863 0.07 formate dehydrogenase (NAD+) activity GO:0046872 0.07 metal ion binding	GO:0009405 0.11 pathogenesis GO:0006952 0.08 defense response GO:0009061 0.07 anaerobic respiration GO:0022904 0.07 respiratory electron transport chain GO:0006810 0.07 transport GO:0009296 0.07 flagellum assembly GO:0017004 0.07 cytochrome complex assembly GO:0001539 0.07 ciliary or flagellar motility	-	-
GL50803_137678	713	WB	GL50803_137678	-	-	-	-	GL50803_137678	-4.371	0.560191	9.47791e-26	5.25531e-24	GL50803_137678	5.50054	1.3334	3.7411e-45	4.08433e-43	-	-	Up	-	Down	-	GL50803_137678	hypothetical_protein	ENDO/EXOCELLULASE_E4	1js4	A	0.8683	2.48	0.121	0.9831	Thermobifida_fusca	GO:0004553 0.58 hydrolase activity, hydrolyzing O-glycosyl compounds GO:0030246 0.34 carbohydrate binding	GO:0005975 0.58 carbohydrate metabolic process	-	-
GL50803_34325	713	WB	GL50803_34325	-	-	-	-	GL50803_34325	-0.257975	0.0823543	0.643155	0.732693	GL50803_34325	0.46898	0.742359	0.0518112	0.0957693	-	-	-	-	-	-	GL50803_34325	hypothetical_protein	Hook_homolog_1	1wix	A	0.5134	3.37	0.083	0.873	Mus_musculus	GO:0043565 0.14 sequence-specific DNA binding GO:0004310 0.13 farnesyl-diphosphate farnesyltransferase activity GO:0008017 0.07 microtubule binding	GO:0008610 0.13 lipid biosynthetic process GO:0000226 0.07 microtubule cytoskeleton organization	-	-
GL50803_20087	713	WB	GL50803_20087	-	-	-	-	GL50803_20087	1.89726	0.746628	5.83732e-08	4.59756e-07	GL50803_20087	-0.381673	0.163781	0.235361	0.334534	-	Up	-	-	-	-	GL50803_20087	hypothetical_protein	PROTEIN_(APOPTOSIS_REGULATOR_BCL-2_WITH_PUTATIVE_FLEXIBLE_LOOP_REPLACED_WITH_A_PORTION_OF_APOPTOSIS_REGULATOR_BCL-X_PROTEIN)	1g5m	A	0.7808	2.45	0.06	0.9667	Homo_sapiens	GO:0046982 0.23 protein heterodimerization activity	GO:0009628 0.47 response to abiotic stimulus GO:0043009 0.47 chordate embryonic development GO:0090003 0.47 regulation of establishment of protein localization in plasma membrane GO:0043523 0.47 regulation of neuron apoptosis GO:0090199 0.47 regulation of release of cytochrome c from mitochondria GO:0006917 0.47 induction of apoptosis GO:0007006 0.47 mitochondrial membrane organization GO:0010823…	-	-
GL50803_34892	713	WB	GL50803_34892	-	-	-	-	GL50803_34892	0.216493	0.114273	0.51634	0.621743	GL50803_34892	0.43176	0.166516	0.116691	0.188802	-	-	-	-	-	-	GL50803_34892	hypothetical_protein	aquaporin	1z98	A	0.5794	3.54	0.061	0.9701	Spinacia_oleracea	GO:0015250 0.13 water channel activity GO:0005515 0.07 protein binding GO:0035379 0.07 carbon dioxide transmembrane transporter activity GO:0046872 0.07 metal ion binding GO:0005524 0.07 ATP binding GO:0051739 0.07 ammonia transmembrane transporter activity GO:0015168 0.07 glycerol transmembrane transporter activity GO:0005267 0.07 potassium channel activity GO:0030184 0.07 nitric oxide transmemb…	GO:0009987 0.37 cellular process GO:0042044 0.37 fluid transport	-	-
GL50803_97233	713	WB	GL50803_97233	-	-	-	-	GL50803_97233	10.8332	4.27814	2.77454e-86	8.01265e-84	GL50803_97233	7.83337	2.23155	2.18224e-97	7.50472e-95	-	Up	Up	-	-	-	GL50803_97233	VSP	VSP	-	-	-	-	-	-	-	-	-	-	-
GL50803_21305	713	WB	GL50803_21305	-	-	-	-	GL50803_21305	0.741197	0.708516	0.119933	0.196561	GL50803_21305	-0.222839	0.347306	0.421349	0.526533	-	-	-	-	-	-	GL50803_21305	hypothetical_protein	low_molecular_weight_protein-tyrosine-phosphatase	1u2p	A	0.5551	4.46	0.111	0.8929	Mycobacterium_tuberculosis	GO:0008750 0.35 NAD(P)+ transhydrogenase (AB-specific) activity	GO:0006818 0.51 hydrogen transport GO:0015672 0.51 monovalent inorganic cation transport GO:0055114 0.35 oxidation-reduction process	-	-
GL50803_35999	106	713	GL50803_35999	0.398552	0.482795	0.291327	0.514467	GL50803_35999	-0.32791	0.9136	0.244135	0.349607	GL50803_35999	-	-	-	-	-	-	-	-	-	-	GL50803_35999	hypothetical_protein	factor_essential_for_expression_of_methicillin_resistance	1lrz	A	0.8408	1.41	0.017	0.9831	Staphylococcus_aureus	GO:0015077 0.55 monovalent inorganic cation transmembrane transporter activity GO:0016676 0.55 oxidoreductase activity, acting on a heme group of donors, oxygen as acceptor GO:0015002 0.55 heme-copper terminal oxidase activity GO:0008289 0.35 lipid binding	GO:0042775 0.55 mitochondrial ATP synthesis coupled electron transport GO:0019048 0.45 virus-host interaction GO:0051168 0.41 nuclear export GO:0050658 0.41 RNA transport GO:0046677 0.35 response to antibiotic GO:0009405 0.33 pathogenesis	-	-
GL50803_38868	106	713	GL50803_38868	-0.119597	0.14026	0.75848	0.882311	GL50803_38868	-0.23043	0.146467	0.531231	0.635368	GL50803_38868	-	-	-	-	-	-	-	-	-	-	GL50803_38868	hypothetical_protein	Cytotoxicity-associated_immunodominant_antigen	4dvy	P	0.7338	1.51	0.044	0.9111	Helicobacter_pylori_26695	GO:0015077 0.51 monovalent inorganic cation transmembrane transporter activity	GO:0015985 0.51 energy coupled proton transport, down electrochemical gradient GO:0015988 0.51 energy coupled proton transport, against electrochemical gradient GO:0009206 0.51 purine ribonucleoside triphosphate biosynthetic process GO:0046034 0.32 ATP metabolic process	-	-
GL50803_36932	106	713	GL50803_36932	-0.112026	0.367455	0.771993	0.89051	GL50803_36932	-0.386272	0.597063	0.226011	0.328334	GL50803_36932	-	-	-	-	-	-	-	-	-	-	GL50803_36932	hypothetical_protein	extragenic_suppressor	1xi6	A	0.6148	2.64	0.045	0.898	Pyrococcus_furiosus	GO:0004437 0.13 inositol or phosphatidylinositol phosphatase activity GO:0003707 0.07 steroid hormone receptor activity GO:0004887 0.07 thyroid hormone receptor activity GO:0005515 0.07 protein binding GO:0003677 0.07 DNA binding GO:0003700 0.07 sequence-specific DNA binding transcription factor activity GO:0004402 0.07 histone acetyltransferase activity GO:0009036 0.07 Type II site-specific deox…	GO:0043401 0.07 steroid hormone mediated signaling pathway GO:0006355 0.07 regulation of transcription, DNA-dependent GO:0009307 0.07 DNA restriction-modification system	-	-
GL50803_101528	106	713	GL50803_101528	1.17278	0.22676	0.00248764	0.0157659	GL50803_101528	1.4513	0.28297	1.99271e-05	9.32576e-05	GL50803_101528	-	-	-	-	-	Up	-	-	-	-	GL50803_101528	hypothetical_protein	Aminoglycoside_phosphotransferase	3csv	A	0.6104	2.78	0.094	0.8841	Ruegeria_sp._TM1040	GO:0008270 0.13 zinc ion binding GO:0042803 0.07 protein homodimerization activity GO:0008138 0.07 protein tyrosine/serine/threonine phosphatase activity GO:0019901 0.07 protein kinase binding GO:0004437 0.07 inositol or phosphatidylinositol phosphatase activity GO:0004713 0.07 protein tyrosine kinase activity GO:0004674 0.07 protein serine/threonine kinase activity GO:0004222 0.07 metalloendopep…	GO:0006355 0.07 regulation of transcription, DNA-dependent GO:0000079 0.07 regulation of cyclin-dependent protein kinase activity GO:0035335 0.07 peptidyl-tyrosine dephosphorylation GO:0051262 0.07 protein tetramerization GO:0008033 0.07 tRNA processing GO:0006888 0.07 ER to Golgi vesicle-mediated transport GO:0006886 0.07 intracellular protein transport GO:0006508 0.07 proteolysis	-	-
GL50803_24211	106	713	GL50803_24211	-0.413983	0.422922	0.232318	0.446575	GL50803_24211	1.51644	0.386409	1.12964e-05	5.59251e-05	GL50803_24211	-	-	-	-	-	Up	-	-	-	-	GL50803_24211	hypothetical_protein	Sys-1_protein	3c2h	B	0.5262	3.54	0.059	0.9434	Caenorhabditis_elegans	GO:0005544 0.52 calcium-dependent phospholipid binding GO:0005509 0.52 calcium ion binding GO:0004859 0.40 phospholipase inhibitor activity GO:0030971 0.36 receptor tyrosine kinase binding GO:0043499 0.36 eukaryotic cell surface binding	GO:0032940 0.48 secretion by cell GO:0007165 0.40 signal transduction GO:0006916 0.40 anti-apoptosis GO:0051260 0.36 protein homooligomerization GO:0010033 0.36 response to organic substance GO:0050819 0.36 negative regulation of coagulation GO:0007596 0.36 blood coagulation GO:0043065 0.36 positive regulation of apoptosis GO:0016192 0.36 vesicle-mediated transport	-	-
GL50803_26287	106	713	GL50803_26287	2.3789	0.0662592	6.4753e-09	2.45842e-07	GL50803_26287	0.50484	0.373622	0.158255	0.246486	GL50803_26287	-	-	-	-	Up	-	-	-	-	-	GL50803_26287	hypothetical_protein	Uncharacterized_protein_MJ0488	3wb0	A	0.5715	3.99	0.118	0.8314	Methanocaldococcus_jannaschii_DSM_2661	GO:0043167 0.37 ion binding	GO:0006629 0.06 lipid metabolic process GO:0006306 0.06 DNA methylation GO:0016311 0.06 dephosphorylation GO:0006006 0.06 glucose metabolic process GO:0009058 0.06 biosynthetic process	-	-
GL50803_36663	106	713	GL50803_36663	1.22156	0.331196	0.000611362	0.00504262	GL50803_36663	0.0673403	1.39154	0.818161	0.869637	GL50803_36663	-	-	-	-	Up	-	-	-	-	-	GL50803_36663	hypothetical_protein	Polymerase_cofactor_VP35	4gha	A	0.6317	2.67	0.073	0.9483	Marburg_virus_-_Musoke,_Kenya,_1980	GO:0043565 0.13 sequence-specific DNA binding GO:0005515 0.07 protein binding GO:0003796 0.07 lysozyme activity GO:0030599 0.07 pectinesterase activity GO:0046910 0.07 pectinesterase inhibitor activity GO:0004197 0.07 cysteine-type endopeptidase activity	GO:0009860 0.07 pollen tube growth GO:0006469 0.07 negative regulation of protein kinase activity GO:0042742 0.07 defense response to bacterium GO:0033209 0.07 tumor necrosis factor-mediated signaling pathway GO:0016998 0.07 cell wall macromolecule catabolic process GO:0006508 0.07 proteolysis GO:0050718 0.07 positive regulation of interleukin-1 beta secretion GO:0032088 0.07 negative regulation …	-	-
GL50803_3649	106	713	GL50803_3649	0.571876	-0.0487038	0.199626	0.406835	GL50803_3649	1.02116	-0.095866	0.0108392	0.0258079	GL50803_3649	-	-	-	-	-	-	-	-	-	-	GL50803_3649	hypothetical_protein	Putative_membrane_protein_COG4129	3kmi	A	0.831	1.03	0.087	0.9787	Peptoclostridium_difficile_630	GO:0016491 0.37 oxidoreductase activity GO:0008199 0.37 ferric iron binding GO:0002162 0.36 dystroglycan binding GO:0008092 0.36 cytoskeletal protein binding GO:0050839 0.36 cell adhesion molecule binding GO:0016765 0.30 transferase activity, transferring alkyl or aryl (other than methyl) groups	GO:0006790 0.41 sulfur compound metabolic process GO:0006518 0.41 peptide metabolic process GO:0006575 0.41 cellular modified amino acid metabolic process GO:0006950 0.37 response to stress GO:0055114 0.37 oxidation-reduction process GO:0006879 0.37 cellular iron ion homeostasis GO:2000145 0.36 regulation of cell motility GO:0007043 0.36 cell-cell junction assembly GO:0048729 0.36 tissue morphoge…	-	-
GL50803_112952	106	713	GL50803_112952	-0.151999	0.501047	0.682635	0.844064	GL50803_112952	0.514957	0.399806	0.102794	0.17297	GL50803_112952	-	-	-	-	-	-	-	-	-	-	GL50803_112952	hypothetical_protein	Response_regulator_aspartate_phosphatase_I	4i1a	A	0.7149	1.82	0.055	0.9153	Bacillus_subtilis_subsp._subtilis_str._168	GO:0043167 0.51 ion binding	GO:0055114 0.25 oxidation-reduction process GO:0006338 0.14 chromatin remodeling GO:0045892 0.14 negative regulation of transcription, DNA-dependent GO:0007507 0.14 heart development GO:0007172 0.11 signal complex assembly GO:0006468 0.11 protein phosphorylation	-	-
GL50803_112696	106	713	GL50803_112696	2.05963	0.22592	4.53356e-07	1.06141e-05	GL50803_112696	2.2581	-0.0221743	1.67219e-09	1.67153e-08	GL50803_112696	-	-	-	-	Up	Up	-	-	-	-	GL50803_112696	hypothetical_protein	Ankyrin	1n11	A	0.852	1.96	0.225	0.9479	Homo_sapiens	GO:0005515 0.94 protein binding	-	GO:0005515 protein binding	-
GL50803_31503	106	713	GL50803_31503	-1.26387	0.340115	0.0031748	0.0191246	GL50803_31503	0.707422	0.323801	0.0357015	0.0710238	GL50803_31503	-	-	-	-	-	-	-	-	-	-	GL50803_31503	hypothetical_protein	Argininosuccinate_lyase	2e9f	B	0.5652	3.79	0.083	0.8864	Thermus_thermophilus_HB8	GO:0016842 0.37 amidine-lyase activity	GO:0006591 0.37 ornithine metabolic process GO:0009084 0.37 glutamine family amino acid biosynthetic process GO:0006525 0.36 arginine metabolic process	-	-
GL50803_92167	106	713	GL50803_92167	0.422404	0.273127	0.244041	0.460059	GL50803_92167	1.09899	0.00632385	0.00200856	0.00591892	GL50803_92167	-	-	-	-	-	Up	-	-	-	-	GL50803_92167	hypothetical_protein	Rho_GTPase-activating_protein_20	3msx	B	0.613	3.31	0.049	0.9643	Homo_sapiens	GO:0046872 0.07 metal ion binding GO:0005096 0.07 GTPase activator activity GO:0005070 0.07 SH3/SH2 adaptor activity	GO:0023052 0.58 signaling GO:0050794 0.58 regulation of cellular process GO:0051716 0.58 cellular response to stimulus GO:0007154 0.58 cell communication	-	-
GL50803_103829	106	713	GL50803_103829	1.17712	0.0166796	0.00229438	0.0148026	GL50803_103829	0.0709654	1.08057	0.786391	0.84569	GL50803_103829	-	-	-	-	-	-	-	-	-	-	GL50803_103829	hypothetical_protein	hypothetical_protein	-	-	-	-	-	-	-	-	-	-	-
GL50803_6966	106	713	GL50803_6966	0.00803933	0.516648	0.970757	0.992719	GL50803_6966	0.107598	0.529387	0.727438	0.800679	GL50803_6966	-	-	-	-	-	-	-	-	-	-	GL50803_6966	hypothetical_protein	Adenylosuccinate_lyase	3gzh	A	0.6391	2.43	0.047	0.9348	Escherichia_coli_O157H7	GO:0060089 0.44 molecular transducer activity	GO:0043623 0.44 cellular protein complex assembly GO:0009966 0.44 regulation of signal transduction GO:0006796 0.44 phosphate-containing compound metabolic process GO:0043412 0.44 macromolecule modification GO:0044267 0.39 cellular protein metabolic process	-	-
GL50803_19115	106	713	GL50803_19115	0.0902005	0.498915	0.80838	0.910781	GL50803_19115	0.0219307	0.211535	1	1	GL50803_19115	-	-	-	-	-	-	-	-	-	-	GL50803_19115	hypothetical_protein	Ubiquitin_conjugation_factor_E4	2qj0	A	0.6975	2.83	0.063	0.95	Saccharomyces_cerevisiae	GO:0043498 0.43 cell surface binding GO:0022892 0.39 substrate-specific transporter activity GO:0005102 0.32 receptor binding GO:0005509 0.31 calcium ion binding GO:0005544 0.31 calcium-dependent phospholipid binding	GO:0042221 0.43 response to chemical stimulus GO:0043068 0.43 positive regulation of programmed cell death GO:0007599 0.43 hemostasis GO:0050818 0.43 regulation of coagulation GO:0042981 0.43 regulation of apoptosis GO:0042060 0.43 wound healing GO:0051259 0.43 protein oligomerization GO:0051241 0.43 negative regulation of multicellular organismal process GO:0017038 0.39 protein import GO:0034504…	-	-
GL50803_26727	106	713	GL50803_26727	0.0797317	0.295238	0.897365	0.958418	GL50803_26727	1.12168	0.224166	0.000421969	0.0014771	GL50803_26727	-	-	-	-	-	Up	-	-	-	-	GL50803_26727	hypothetical_protein	hypothetical_protein	-	-	-	-	-	-	-	-	-	-	-
GL50803_28405	106	713	GL50803_28405	0.894141	0.516737	0.0439689	0.143013	GL50803_28405	0.606475	0.27322	0.0690267	0.1243	GL50803_28405	-	-	-	-	-	-	-	-	-	-	GL50803_28405	hypothetical_protein	afUHEL308_HELICASE	2p6r	A	0.8001	2.52	0.117	0.9423	Archaeoglobus fulgidus	GO:0005524 0.40 ATP binding GO:0003677 0.40 DNA binding GO:0008026 0.40 ATP-dependent helicase activity	GO:0006281 0.40 DNA repair	-	-
GL50803_36386	106	713	GL50803_36386	0.0644721	0.0835901	0.874329	0.944775	GL50803_36386	0.780982	-0.0228653	0.0328289	0.0662795	GL50803_36386	-	-	-	-	-	-	-	-	-	-	GL50803_36386	hypothetical_protein	Pre-mRNA-splicing_factor_PRP21	4dgw	B	0.9215	0.91	0.053	1	Saccharomyces_cerevisiae_S288c	GO:0004629 0.44 phospholipase C activity GO:0017016 0.43 Ras GTPase binding GO:0042314 0.35 bacteriochlorophyll binding GO:0046872 0.35 metal ion binding GO:0045156 0.35 electron transporter, transferring electrons within the cyclic electron transport pathway of photosynthesis activity	GO:0009056 0.44 catabolic process GO:0034613 0.43 cellular protein localization GO:0046907 0.43 intracellular transport GO:0045184 0.43 establishment of protein localization GO:0019684 0.35 photosynthesis, light reaction GO:0018298 0.35 protein-chromophore linkage	-	-
GL50803_39344	106	713	GL50803_39344	-0.558788	0.400244	0.0903164	0.237303	GL50803_39344	-1.55672	0.105325	8.16175e-05	0.000334728	GL50803_39344	-	-	-	-	-	-	-	-	Down	-	GL50803_39344	hypothetical_protein	hypothetical_membrane_protein_ta0354_69_121	1x9b	A	0.7307	1.91	0.059	0.8333	Thermoplasma_acidophilum	GO:0043167 0.46 ion binding	GO:0008299 0.31 isoprenoid biosynthetic process	-	-
GL50803_35816	106	713	GL50803_35816	0.881435	0.16118	0.0277363	0.10231	GL50803_35816	0.583503	0.247371	0.0777972	0.136925	GL50803_35816	-	-	-	-	-	-	-	-	-	-	GL50803_35816	hypothetical_protein	PUTATIVE_REPRESSOR_SIMREG2	2y2z	A	0.6382	2.69	0.066	0.8667	Streptomyces_antibioticus	GO:0005515 0.35 protein binding GO:0003677 0.35 DNA binding	GO:0051253 0.37 negative regulation of RNA metabolic process GO:0010629 0.37 negative regulation of gene expression GO:0042221 0.37 response to chemical stimulus GO:2000113 0.37 negative regulation of cellular macromolecule biosynthetic process GO:0006355 0.35 regulation of transcription, DNA-dependent	-	-
GL50803_86406	106	713	GL50803_86406	-0.386252	0.289228	0.29872	0.522109	GL50803_86406	0.228642	0.304784	0.48567	0.592951	GL50803_86406	-	-	-	-	-	-	-	-	-	-	GL50803_86406	hypothetical_protein	product_of_RIKEN_cDNA_3110009E22	1uhu	A	0.5644	3.01	0.067	0.8696	Mus_musculus	GO:0016835 0.32 carbon-oxygen lyase activity	GO:0090304 0.32 nucleic acid metabolic process GO:0044260 0.32 cellular macromolecule metabolic process GO:0033554 0.32 cellular response to stress	-	-
GL50803_37381	106	713	GL50803_37381	0.334832	0.0134162	0.456106	0.678187	GL50803_37381	0.493722	0.304296	0.1263	0.205249	GL50803_37381	-	-	-	-	-	-	-	-	-	-	GL50803_37381	hypothetical_protein	40S_RIBOSOMAL_PROTEIN_S3,_PUTATIVE	4V8M	X	0.6823	1.93	0.081	0.9737	Trypanosoma_brucei_brucei_TREU927	GO:0043167 0.49 ion binding	GO:0051234 0.32 establishment of localization GO:0043067 0.30 regulation of programmed cell death	-	-
GL50803_31984	106	713	GL50803_31984	-0.588672	0.449639	0.112235	0.275056	GL50803_31984	0.0222083	0.401995	1	1	GL50803_31984	-	-	-	-	-	-	-	-	-	-	GL50803_31984	hypothetical_protein	O-phosphoseryl-tRNA(Sec)_selenium_transferase	3bcb	A	0.5906	3.34	0.048	0.9692	Mus_musculus	GO:0070279 0.48 vitamin B6 binding	GO:0016226 0.07 iron-sulfur cluster assembly GO:0031119 0.07 tRNA pseudouridine synthesis GO:0006534 0.07 cysteine metabolic process GO:0018131 0.07 oxazole or thiazole biosynthetic process GO:0006508 0.07 proteolysis	-	-
GL50803_96601	106	713	GL50803_96601	1.57904	0.687786	7.2879e-06	0.000118502	GL50803_96601	0.689686	0.209013	0.0326815	0.066001	GL50803_96601	-	-	-	-	Up	-	-	-	-	-	GL50803_96601	hypothetical_protein	Methane_monooxygenase_component_A_beta_chain	1xmg	C	0.5358	4.24	0.046	0.9333	Methylococcus_capsulatus_str._Bath	GO:0046914 0.37 transition metal ion binding	GO:0006875 0.48 cellular metal ion homeostasis GO:0050896 0.48 response to stimulus GO:0055072 0.48 iron ion homeostasis	-	-
GL50803_113449	106	713	GL50803_113449	-0.704711	0.245013	0.0391658	0.130355	GL50803_113449	0.325818	0.299824	0.316007	0.427115	GL50803_113449	-	-	-	-	-	-	-	-	-	-	GL50803_113449	hypothetical_protein	RNA_editing_complex_protein_MP57	2b51	A	0.564	3.86	0.036	0.875	Trypanosoma_brucei	GO:0016779 0.19 nucleotidyltransferase activity GO:0005515 0.09 protein binding GO:0005524 0.07 ATP binding GO:0005363 0.07 maltose transmembrane transporter activity GO:0003723 0.07 RNA binding GO:0004175 0.07 endopeptidase activity	GO:0006955 0.07 immune response GO:0006511 0.07 ubiquitin-dependent protein catabolic process GO:0015768 0.07 maltose transport	-	-
GL50803_17245	106	713	GL50803_17245	0.296353	6.02341	0.364893	0.592472	GL50803_17245	-2.78104	3.82067	0.0455969	0.0879578	GL50803_17245	-	-	-	-	-	-	-	-	-	-	GL50803_17245	hypothetical_protein	YaeB	1xqb	B	0.486	2.08	0.15	0.515	Haemophilus influenzae	GO:0016042 0.07 lipid catabolic process GO:0001824 0.07 blastocyst development GO:0007520 0.07 myoblast fusion GO:0016540 0.07 protein autoprocessing GO:0005976 0.07 polysaccharide metabolic process GO:0001666 0.07 response to hypoxia GO:0006508 0.07 proteolysis GO:0006541 0.06 glutamine metabolic process GO:0006189 0.06 'de novo' IMP biosynthetic process GO:0006695 0.06 cholesterol biosynthetic …	GO:0008092 0.07 cytoskeletal protein binding GO:0004198 0.07 calcium-dependent cysteine-type endopeptidase activity GO:0005509 0.07 calcium ion binding GO:0046982 0.07 protein heterodimerization activity GO:0030246 0.07 carbohydrate binding GO:0004339 0.07 glucan 1,4-alpha-glucosidase activity GO:0005524 0.06 ATP binding GO:0000250 0.06 lanosterol synthase activity GO:0004642 0.06 phosphoribosylf…	-	-
GL50803_4803	106	713	GL50803_4803	0.138595	0.581295	0.695296	0.850917	GL50803_4803	0.290519	0.302166	0.361581	0.471163	GL50803_4803	-	-	-	-	-	-	-	-	-	-	GL50803_4803	hypothetical_protein	Cell_division_control_protein_53	3o2p	E	0.6293	2.67	0.052	0.9206	Saccharomyces_cerevisiae	GO:0019899 0.30 enzyme binding	GO:0019941 0.30 modification-dependent protein catabolic process	-	-
GL50803_33348	106	713	GL50803_33348	0.531396	0.365164	0.164666	0.357577	GL50803_33348	1.11289	0.300159	0.000861031	0.00280179	GL50803_33348	-	-	-	-	-	Up	-	-	-	-	GL50803_33348	hypothetical_protein	Serine_acetyltransferase	3p1b	A	0.6314	1.77	0.044	0.9184	Entamoeba_histolytica_HM-1IMSS	GO:0016829 0.09 lyase activity GO:0000287 0.09 magnesium ion binding GO:0004801 0.08 sedoheptulose-7-phosphate:D-glyceraldehyde-3-phosphate glyceronetransferase activity GO:0004417 0.08 hydroxyethylthiazole kinase activity GO:0005524 0.08 ATP binding GO:0008972 0.08 phosphomethylpyrimidine kinase activity	GO:0042724 0.31 thiamine-containing compound biosynthetic process GO:0006772 0.31 thiamine metabolic process	-	-
GL50803_6369	106	713	GL50803_6369	-0.0464228	0.160863	0.92536	0.970068	GL50803_6369	0.420629	0.48167	0.224312	0.326482	GL50803_6369	-	-	-	-	-	-	-	-	-	-	GL50803_6369	hypothetical_protein	Major_mite_fecal_allergen_Der_p_1	1xkg	A	0.6679	1.66	0.341	0.8636	Dermatophagoides_pteronyssinus	GO:0004197 0.59 cysteine-type endopeptidase activity GO:0042393 0.32 histone binding	GO:0006508 0.59 proteolysis GO:0060538 0.39 skeletal muscle organ development GO:0043067 0.39 regulation of programmed cell death GO:0009605 0.39 response to external stimulus GO:0014706 0.39 striated muscle tissue development GO:0009628 0.39 response to abiotic stimulus GO:0044248 0.39 cellular catabolic process GO:0065009 0.39 regulation of molecular function GO:0034097 0.39 response to cytokin…	GO:0008234 cysteine-type peptidase activity	GO:0006508 proteolysis
GL50803_87955	106	713	GL50803_87955	0.925209	0.862849	0.0150393	0.0643612	GL50803_87955	0.205222	0.529566	0.515663	0.621144	GL50803_87955	-	-	-	-	-	-	-	-	-	-	GL50803_87955	hypothetical_protein	Spectrin_alpha_chain,_erythrocyte	1owa	A	0.6352	2.47	0.034	0.8286	Homo_sapiens	GO:0043167 0.31 ion binding	GO:0046796 0.07 viral genome transport in host cell GO:0019058 0.07 viral infectious cycle GO:0006607 0.07 NLS-bearing substrate import into nucleus GO:0006309 0.07 DNA fragmentation involved in apoptotic nuclear change GO:0055114 0.07 oxidation-reduction process GO:0006610 0.07 ribosomal protein import into nucleus GO:0000060 0.07 protein import into nucleus, translocation	-	-
GL50803_102476	106	713	GL50803_102476	-0.804402	0.0453226	0.0537196	0.164196	GL50803_102476	-0.138826	0.192891	0.702666	0.780728	GL50803_102476	-	-	-	-	-	-	-	-	-	-	GL50803_102476	hypothetical_protein	Uncharacterized_protein	4o5j	A	0.5778	3.96	0.061	0.9495	Helicobacter_pylori_26695	GO:0030234 0.30 enzyme regulator activity GO:0052689 0.30 carboxylic ester hydrolase activity	GO:0050790 0.30 regulation of catalytic activity GO:0044092 0.30 negative regulation of molecular function	-	-
GL50803_23858	106	713	GL50803_23858	1.25836	-0.22898	0.00137812	0.00968947	GL50803_23858	1.31569	0.221248	4.91078e-05	0.000212596	GL50803_23858	-	-	-	-	Up	Up	-	-	-	-	GL50803_23858	hypothetical_protein	Preprotein_translocase_SecA_subunit	2ipc	A	0.6149	2.3	0.046	0.8824	Thermus_thermophilus_HB8	GO:0004114 0.13 3',5'-cyclic-nucleotide phosphodiesterase activity GO:0005515 0.07 protein binding GO:0005524 0.07 ATP binding GO:0004525 0.07 ribonuclease III activity GO:0003725 0.07 double-stranded RNA binding GO:0008270 0.07 zinc ion binding	GO:0007165 0.13 signal transduction GO:0017038 0.07 protein import GO:0006605 0.07 protein targeting GO:0055085 0.07 transmembrane transport GO:0006364 0.07 rRNA processing GO:0006351 0.07 transcription, DNA-dependent GO:0006397 0.07 mRNA processing GO:0016075 0.07 rRNA catabolic process	-	-
GL50803_26533	106	713	GL50803_26533	0.0824445	0.232076	0.966753	0.990152	GL50803_26533	2.44641	0.446447	0.00748157	0.0186996	GL50803_26533	-	-	-	-	-	-	-	-	-	-	GL50803_26533	hypothetical_protein	Cag-Z	1s2x	A	0.7953	1.68	0.061	1	Helicobacter_pylori	GO:0060089 0.50 molecular transducer activity GO:0004629 0.43 phospholipase C activity GO:0043167 0.43 ion binding GO:0015077 0.34 monovalent inorganic cation transmembrane transporter activity	GO:0023052 0.50 signaling GO:0051716 0.50 cellular response to stimulus GO:0007154 0.50 cell communication GO:0050794 0.50 regulation of cellular process GO:0009056 0.43 catabolic process GO:0015988 0.34 energy coupled proton transport, against electrochemical gradient GO:0015985 0.34 energy coupled proton transport, down electrochemical gradient GO:0009206 0.34 purine ribonucleoside triphosphate…	-	-
GL50803_36600	106	713	GL50803_36600	1.31347	0.448665	0.000140289	0.00147045	GL50803_36600	0.707	0.140216	0.03308	0.0667281	GL50803_36600	-	-	-	-	Up	-	-	-	-	-	GL50803_36600	hypothetical_protein	Minor_Editosome-Associated_TUTase	3hiy	A	0.5986	3.3	0.063	0.9403	Trypanosoma_brucei	GO:0020037 0.13 heme binding GO:0004601 0.13 peroxidase activity GO:0005524 0.07 ATP binding GO:0004114 0.07 3',5'-cyclic-nucleotide phosphodiesterase activity	GO:0042744 0.13 hydrogen peroxide catabolic process GO:0055114 0.13 oxidation-reduction process GO:0055085 0.07 transmembrane transport GO:0007165 0.07 signal transduction GO:0017038 0.07 protein import GO:0006605 0.07 protein targeting	-	-
GL50803_31107	106	713	GL50803_31107	-0.433239	-0.0421934	0.281888	0.503937	GL50803_31107	0.666483	0.252735	0.0461354	0.0888236	GL50803_31107	-	-	-	-	-	-	-	-	-	-	GL50803_31107	hypothetical_protein	pectate_lyase	1r76	A	0.6516	2.93	0.099	0.9589	Niveispirillum_irakense	GO:0008810 0.11 cellulase activity GO:0030246 0.08 carbohydrate binding	GO:0044238 0.51 primary metabolic process	-	-
GL50803_39044	106	WB	GL50803_39044	0.276083	0.165169	0.46714	0.686401	GL50803_39044	-	-	-	-	GL50803_39044	0.647324	0.0929369	0.0193649	0.0413767	-	-	-	-	-	-	GL50803_39044	hypothetical_protein	ALKALINE_PHOSPHATASE	2X98	A	0.6219	2.25	0.208	0.8214	Halobacterium_salinarum_R1	GO:0043167 0.50 ion binding	GO:0008218 0.14 bioluminescence GO:0016311 0.13 dephosphorylation GO:0005975 0.07 carbohydrate metabolic process GO:0006412 0.07 translation	-	-
GL50803_31994	106	WB	GL50803_31994	0.324899	0.163031	0.434442	0.659517	GL50803_31994	-	-	-	-	GL50803_31994	0.0761786	0.016163	0.779471	0.844816	-	-	-	-	-	-	GL50803_31994	hypothetical_protein	Coatomer_subunit_gamma	3tjz	B	0.7169	1.86	0.171	0.8162	Bos_taurus	GO:0022892 0.37 substrate-specific transporter activity GO:0005488 0.34 binding	GO:0034504 0.37 protein localization to nucleus GO:0017038 0.37 protein import GO:0051170 0.37 nuclear import GO:0006605 0.32 protein targeting	-	-
GL50803_118483	106	WB	GL50803_118483	-0.309756	0.092536	0.421609	0.647234	GL50803_118483	-	-	-	-	GL50803_118483	0.251489	0.217294	0.352948	0.45942	-	-	-	-	-	-	GL50803_118483	hypothetical_protein	DNA_ligase,_NAD-dependent	1tae	A	0.6623	2.22	0.122	0.875	Enterococcus_faecalis_V583	GO:0005515 0.43 protein binding GO:0005088 0.36 Ras guanyl-nucleotide exchange factor activity GO:0046872 0.31 metal ion binding GO:0003924 0.31 GTPase activity GO:0005525 0.31 GTP binding	GO:0007266 0.36 Rho protein signal transduction GO:0046578 0.36 regulation of Ras protein signal transduction GO:0006184 0.31 GTP catabolic process GO:0006400 0.31 tRNA modification	-	-
GL50803_39748	106	WB	GL50803_39748	0.281958	0.0263595	0.500661	0.712712	GL50803_39748	-	-	-	-	GL50803_39748	0.607849	0.390531	0.0145896	0.0322452	-	-	-	-	-	-	GL50803_39748	Hypothetical_protein	TROPOMYOSIN	2tma	A	0.7931	1.24	0.063	0.8958	Oryctolagus_cuniculus	GO:0045156 0.59 electron transporter, transferring electrons within the cyclic electron transport pathway of photosynthesis activity GO:0042314 0.59 bacteriochlorophyll binding GO:0046872 0.59 metal ion binding GO:0005215 0.33 transporter activity GO:0008289 0.33 lipid binding	GO:0019684 0.59 photosynthesis, light reaction GO:0018298 0.59 protein-chromophore linkage GO:0019048 0.58 virus-host interaction GO:0046677 0.33 response to antibiotic GO:0006810 0.33 transport	-	-
GL50803_4563	106	WB	GL50803_4563	-1.93322	1.39095	1.03348e-10	6.04505e-09	GL50803_4563	-	-	-	-	GL50803_4563	-3.22437	3.09258	7.22816e-64	1.34366e-61	-	-	-	Down	-	Down	GL50803_4563	Copine_I	Copine_I	-	-	-	-	-	-	-	-	-	-	-
GL50803_118482	106	WB	GL50803_118482	-0.309748	0.092536	0.421742	0.647292	GL50803_118482	-	-	-	-	GL50803_118482	0.251486	0.217294	0.352879	0.459418	-	-	-	-	-	-	GL50803_118482	hypothetical_protein	DNA_ligase,_NAD-dependent	1tae	A	0.6623	2.22	0.122	0.875	Enterococcus_faecalis_V583	GO:0005515 0.43 protein binding GO:0005088 0.36 Ras guanyl-nucleotide exchange factor activity GO:0003924 0.31 GTPase activity GO:0046872 0.31 metal ion binding GO:0005525 0.31 GTP binding	GO:0046578 0.36 regulation of Ras protein signal transduction GO:0007266 0.36 Rho protein signal transduction GO:0006400 0.31 tRNA modification GO:0006184 0.31 GTP catabolic process	-	-
GL50803_32916	106	WB	GL50803_32916	-11.1444	2.35862	7.65373e-60	1.73816e-56	GL50803_32916	-	-	-	-	GL50803_32916	7.23093	1.73965	1.16201e-55	1.73745e-53	-	-	Up	Down	-	-	GL50803_32916	Variant-Specific_Surface_Protein_102_(VSP-102)	VSP	-	-	-	-	-	-	-	-	-	-	-
GL50803_8792	106	WB	GL50803_8792	-1.94119	0.373076	4.84557e-07	1.11908e-05	GL50803_8792	-	-	-	-	GL50803_8792	0.231228	0.307258	0.405555	0.511068	-	-	-	Down	-	-	GL50803_8792	hypothetical_protein	INTERFERON-INDUCED_PROTEIN_WITH_TETRATRICOPEPTIDE_REPEATS_5	3zgq	A	0.6714	2.55	0.068	1	Homo_sapiens	GO:0005488 0.37 binding	GO:0006886 0.12 intracellular protein transport GO:0042122 0.10 alginic acid catabolic process	-	-
GL50803_31407	106	WB	GL50803_31407	0.24163	0.990057	0.585473	0.779448	GL50803_31407	-	-	-	-	GL50803_31407	0.156449	-0.0845258	0.664261	0.753603	-	-	-	-	-	-	GL50803_31407	hypothetical_protein	Transcriptional_regulator,_TetR_family_protein	2nx4	A	0.6162	3.39	0.036	0.7805	Rhodococcus_jostii_RHA1	GO:0003677 0.40 DNA binding GO:0005515 0.40 protein binding	GO:0006355 0.40 regulation of transcription, DNA-dependent	-	-
GL50803_135882	106	WB	GL50803_135882	1.70669	1.64604	1.97396e-07	4.99947e-06	GL50803_135882	-	-	-	-	GL50803_135882	5.84862	1.82254	2.24183e-78	5.50689e-76	Up	-	Up	-	-	-	GL50803_135882	Variant-Specific_Surface_Protein_138_(VSP-138)	VSP	-	-	-	-	-	-	-	-	-	-	-
GL50803_24613	106	WB	GL50803_24613	-0.156245	0.389805	0.67792	0.840981	GL50803_24613	-	-	-	-	GL50803_24613	2.87831	0.625523	3.08486e-22	1.22646e-20	-	-	Up	-	-	-	GL50803_24613	hypothetical_protein	T-complex_protein_1_subunit_eta	3iyg	H	0.6211	3.34	0.031	0.9846	Bos_taurus	GO:0043167 0.44 ion binding	GO:0055114 0.28 oxidation-reduction process GO:0006353 0.09 transcription termination, DNA-dependent GO:0006355 0.09 regulation of transcription, DNA-dependent GO:0009102 0.08 biotin biosynthetic process	-	-
GL50803_39038	106	WB	GL50803_39038	-0.632719	0.186209	0.0817529	0.221795	GL50803_39038	-	-	-	-	GL50803_39038	0.930444	0.137575	0.000702754	0.00228969	-	-	Up	-	-	-	GL50803_39038	hypothetical_protein	METHANE_MONOOXYGENASE_HYDROXYLASE	1mhz	G	0.7024	2.21	0.181	0.9863	Methylosinus_trichosporium	GO:0016709 0.42 oxidoreductase activity, acting on paired donors, with incorporation or reduction of molecular oxygen, NADH or NADPH as one donor, and incorporation of one atom of oxygen	GO:0009987 0.42 cellular process GO:0044281 0.42 small molecule metabolic process GO:0051234 0.30 establishment of localization	-	-
GL50803_38018	106	WB	GL50803_38018	1.05547	0.0934212	0.00933744	0.0448948	GL50803_38018	-	-	-	-	GL50803_38018	0.0502098	0.416383	0.954723	0.973115	-	-	-	-	-	-	GL50803_38018	hypothetical_protein	Diaphanous_protein	4dvg	B	0.5305	1.91	0	0.7179	Entamoeba_histolytica	GO:0003735 0.07 structural constituent of ribosome GO:0046872 0.07 metal ion binding GO:0050660 0.07 flavin adenine dinucleotide binding GO:0050797 0.07 thymidylate synthase (FAD) activity GO:0005524 0.07 ATP binding GO:0009055 0.07 electron carrier activity GO:0008026 0.07 ATP-dependent helicase activity GO:0019843 0.07 rRNA binding GO:0016661 0.07 oxidoreductase activity, acting on other nitrog…	GO:0006231 0.07 dTMP biosynthetic process GO:0006099 0.07 tricarboxylic acid cycle GO:0006412 0.07 translation GO:0006102 0.07 isocitrate metabolic process GO:0032259 0.07 methylation	-	-
GL50803_34068	106	WB	GL50803_34068	1.09761	0.260105	0.00341501	0.0203734	GL50803_34068	-	-	-	-	GL50803_34068	0.668953	0.396504	0.0116833	0.026582	-	-	-	-	-	-	GL50803_34068	hypothetical_protein	INVASIN_IPAD	2j0o	A	0.8326	0.97	0.026	1	Shigella_flexneri	GO:0046872 0.47 metal ion binding GO:0045156 0.37 electron transporter, transferring electrons within the cyclic electron transport pathway of photosynthesis activity GO:0042314 0.37 bacteriochlorophyll binding	GO:0019684 0.37 photosynthesis, light reaction GO:0018298 0.37 protein-chromophore linkage GO:0007154 0.33 cell communication GO:0050794 0.33 regulation of cellular process GO:0009187 0.33 cyclic nucleotide metabolic process GO:0009124 0.33 nucleoside monophosphate biosynthetic process GO:0023052 0.33 signaling GO:0051716 0.33 cellular response to stimulus GO:0006875 0.32 cellular metal ion homeo…	-	-
GL50803_37874	106	WB	GL50803_37874	0.425796	0.375667	0.276041	0.497429	GL50803_37874	-	-	-	-	GL50803_37874	0.40218	0.108563	0.134371	0.212216	-	-	-	-	-	-	GL50803_37874	hypothetical_protein	3-carboxy-cis,cis-muconate_cycloisomerase	1q5n	A	0.63	2.08	0.048	0.8936	Acinetobacter_calcoaceticus	GO:0047472 0.08 3-carboxy-cis,cis-muconate cycloisomerase activity GO:0008880 0.07 glucuronate isomerase activity GO:0046872 0.07 metal ion binding GO:0016628 0.07 oxidoreductase activity, acting on the CH-CH group of donors, NAD or NADP as acceptor GO:0047547 0.07 2-methylcitrate dehydratase activity GO:0046559 0.07 alpha-glucuronidase activity	GO:0019439 0.08 aromatic compound catabolic process GO:0019619 0.08 protocatechuate catabolic process GO:0055114 0.07 oxidation-reduction process GO:0019543 0.07 propionate catabolic process GO:0045493 0.07 xylan catabolic process	-	-
GL50803_35841	106	WB	GL50803_35841	0.425559	0.109651	0.24399	0.460059	GL50803_35841	-	-	-	-	GL50803_35841	0.111957	0.0787988	0.726706	0.80423	-	-	-	-	-	-	GL50803_35841	hypothetical_protein	RNA-induced_transcriptional_silencing_complex_protein_tas3	3d1b	A	0.7537	1.51	0.196	0.9107	Schizosaccharomyces_pombe	GO:0020037 0.44 heme binding GO:0004129 0.44 cytochrome-c oxidase activity GO:0009055 0.44 electron carrier activity	GO:0006818 0.46 hydrogen transport GO:0015672 0.46 monovalent inorganic cation transport GO:0009060 0.44 aerobic respiration GO:0022900 0.44 electron transport chain GO:0051704 0.41 multi-organism process	-	-
GL50803_135881	106	WB	GL50803_135881	1.70668	1.64604	1.93337e-07	4.93336e-06	GL50803_135881	-	-	-	-	GL50803_135881	5.84862	1.82254	2.37162e-78	5.62483e-76	Up	-	Up	-	-	-	GL50803_135881	VSP	VSP	-	-	-	-	-	-	-	-	-	-	-
GL50803_5869	106	WB	GL50803_5869	0.317103	0.303555	0.377317	0.605022	GL50803_5869	-	-	-	-	GL50803_5869	0.259629	-0.0187148	0.499381	0.603751	-	-	-	-	-	-	GL50803_5869	hypothetical_protein	MFS_Transporter	3wdo	A	0.8115	1.89	0.14	0.8838	Escherichia_coli	GO:0015291 0.47 secondary active transmembrane transporter activity	GO:0009987 0.54 cellular process GO:0071702 0.47 organic substance transport	-	-
GL50803_112605	713	unique	GL50803_112605	-	-	-	-	GL50803_112605	1.41694	0.0915717	5.04266e-05	0.000217761	GL50803_112605	-	-	-	-	-	Up	-	-	-	-	GL50803_112605	hypothetical_protein	isocitrate_dehydrogenase	2d4v	A	0.558	3.13	0.08	0.9412	Acidithiobacillus_thiooxidans	GO:0004448 0.33 isocitrate dehydrogenase activity GO:0043167 0.33 ion binding	GO:0046487 0.33 glyoxylate metabolic process GO:0044238 0.33 primary metabolic process GO:0046356 0.33 acetyl-CoA catabolic process GO:0045333 0.33 cellular respiration	-	-
GL50803_11110	713	unique	GL50803_11110	-	-	-	-	GL50803_11110	0.470942	0.519869	0.134214	0.215782	GL50803_11110	-	-	-	-	-	-	-	-	-	-	GL50803_11110	hypothetical_protein	ACETYLCHOLINE_RECEPTOR_PROTEIN,_GAMMA_CHAIN	2bg9	E	0.6801	3.09	0.126	0.8947	Torpedo_marmorata	GO:0005231 0.30 excitatory extracellular ligand-gated ion channel activity GO:0005261 0.30 cation channel activity	GO:0051234 0.45 establishment of localization	-	-
GL50803_22227	713	unique	GL50803_22227	-	-	-	-	GL50803_22227	2.28615	0.0351413	3.57769e-10	3.96752e-09	GL50803_22227	-	-	-	-	-	Up	-	-	-	-	GL50803_22227	hypothetical_protein	Conserved_metalloprotein	3d19	A	0.7031	2.24	0.118	0.9804	Bacillus_cereus_G9241	GO:0046906 0.36 tetrapyrrole binding GO:0043167 0.36 ion binding	GO:0043412 0.36 macromolecule modification GO:0006091 0.36 generation of precursor metabolites and energy GO:0044267 0.32 cellular protein metabolic process	-	-
GL50803_32051	713	unique	GL50803_32051	-	-	-	-	GL50803_32051	0.625067	0.283167	0.064598	0.117638	GL50803_32051	-	-	-	-	-	-	-	-	-	-	GL50803_32051	hypothetical_protein	PROTEIN_(entity)	2lyi	A	0.6138	3.16	0.129	0.977	Nephila_antipodiana	GO:0005515 0.24 protein binding GO:0005089 0.13 Rho guanyl-nucleotide exchange factor activity GO:0008270 0.07 zinc ion binding GO:0004197 0.07 cysteine-type endopeptidase activity GO:0005524 0.07 ATP binding	GO:0035023 0.13 regulation of Rho protein signal transduction GO:0006508 0.07 proteolysis GO:0042981 0.07 regulation of apoptosis	-	-
GL50803_98655	713	unique	GL50803_98655	-	-	-	-	GL50803_98655	0.574812	0.0575414	0.124725	0.203069	GL50803_98655	-	-	-	-	-	-	-	-	-	-	GL50803_98655	Hypothetical_protein	ELONGATION_FACTOR_3A	2iwh	B	0.7268	2.49	0.078	0.989	Saccharomyces_cerevisiae	GO:0005515 0.30 protein binding GO:0003746 0.12 translation elongation factor activity GO:0016887 0.12 ATPase activity GO:0019843 0.12 rRNA binding GO:0005524 0.12 ATP binding	GO:0032268 0.40 regulation of cellular protein metabolic process GO:0010608 0.40 posttranscriptional regulation of gene expression GO:0009712 0.40 catechol-containing compound metabolic process GO:0021684 0.40 cerebellar granular layer formation GO:0021533 0.40 cell differentiation in hindbrain GO:0042246 0.40 tissue regeneration GO:0014706 0.40 striated muscle tissue development GO:0048634 0.40 …	-	-
GL50803_118548	713	unique	GL50803_118548	-	-	-	-	GL50803_118548	1.41031	0.0154882	4.17467e-05	0.00018342	GL50803_118548	-	-	-	-	-	Up	-	-	-	-	GL50803_118548	Hypothetical_protein	Uncharacterized_protein	3qth	A	0.6559	2.78	0.054	0.8958	Colwellia_psychrerythraea_34H	GO:0050660 0.14 flavin adenine dinucleotide binding GO:0003995 0.14 acyl-CoA dehydrogenase activity GO:0003779 0.11 actin binding GO:0005525 0.08 GTP binding	GO:0055114 0.14 oxidation-reduction process	-	-
GL50803_32701	713	unique	GL50803_32701	-	-	-	-	GL50803_32701	3.47191	0.475713	2.74659e-18	7.96512e-17	GL50803_32701	-	-	-	-	-	Up	-	-	-	-	GL50803_32701	High_cysteine_protein	High_cysteine_protein	-	-	-	-	-	-	-	-	-	-	-
GL50803_115612	713	unique	GL50803_115612	-	-	-	-	GL50803_115612	-0.351972	0.309355	0.280529	0.389415	GL50803_115612	-	-	-	-	-	-	-	-	-	-	GL50803_115612	hypothetical_protein	TRANSCRIPTION_INITIATION_FACTOR_IIB	1d3u	B	0.7378	2	0.191	0.8868	Pyrococcus woesei	GO:0008135 0.49 translation factor activity, nucleic acid binding GO:0019901 0.38 protein kinase binding GO:0046914 0.38 transition metal ion binding	GO:2000602 0.48 regulation of interphase of mitotic cell cycle GO:0000086 0.48 G2/M transition of mitotic cell cycle GO:0006355 0.39 regulation of transcription, DNA-dependent GO:0000079 0.38 regulation of cyclin-dependent protein kinase activity	-	-
GL50803_25892	713	unique	GL50803_25892	-	-	-	-	GL50803_25892	0.397238	0.0186206	0.277581	0.386414	GL50803_25892	-	-	-	-	-	-	-	-	-	-	GL50803_25892	Variant-Specific_Surface_Protein_75_(VSP-75)	VSP	-	-	-	-	-	-	-	-	-	-	-
GL50803_28461	713	unique	GL50803_28461	-	-	-	-	GL50803_28461	-0.0941457	0.262531	0.80044	0.856281	GL50803_28461	-	-	-	-	-	-	-	-	-	-	GL50803_28461	hypothetical_protein	hypothetical_protein_PH1313	1vbk	A	0.5758	2.76	0.098	0.8472	Pyrococcus_horikoshii_OT3	GO:0004527 0.13 exonuclease activity GO:0000166 0.13 nucleotide binding GO:0003677 0.13 DNA binding GO:0003887 0.13 DNA-directed DNA polymerase activity GO:0003723 0.07 RNA binding GO:0030170 0.07 pyridoxal phosphate binding GO:0003796 0.07 lysozyme activity GO:0008483 0.07 transaminase activity	GO:0006260 0.13 DNA replication GO:0009228 0.07 thiamine biosynthetic process GO:0019835 0.07 cytolysis GO:0042742 0.07 defense response to bacterium	-	-
GL50803_39064	713	unique	GL50803_39064	-	-	-	-	GL50803_39064	-0.83441	0.467118	0.0064009	0.0162866	GL50803_39064	-	-	-	-	-	-	-	-	-	-	GL50803_39064	hypothetical_protein	Protein_sopB	3mkw	B	0.7081	1.48	0.195	0.9762	Escherichia coli K-12	GO:0003677 0.48 DNA binding GO:0001071 0.39 nucleic acid binding transcription factor activity	GO:0006355 0.33 regulation of transcription, DNA-dependent	-	-
GL50803_111903	713	unique	GL50803_111903	-	-	-	-	GL50803_111903	2.73407	2.84097	0.00125475	0.00391744	GL50803_111903	-	-	-	-	-	Up	-	-	-	-	GL50803_111903	VSP	VSP	-	-	-	-	-	-	-	-	-	-	-
GL50803_116220	713	unique	GL50803_116220	-	-	-	-	GL50803_116220	0.600891	0.268317	0.05933	0.109716	GL50803_116220	-	-	-	-	-	-	-	-	-	-	GL50803_116220	hypothetical_protein	33_kDa_chaperonin	1vq0	A	0.6021	2.45	0.075	0.9302	Thermotoga_maritima	GO:0043167 0.31 ion binding	GO:0044267 0.36 cellular protein metabolic process	-	-
GL50803_19508	713	unique	GL50803_19508	-	-	-	-	GL50803_19508	-0.498542	0.217294	0.115666	0.190514	GL50803_19508	-	-	-	-	-	-	-	-	-	-	GL50803_19508	hypothetical_protein	p40_nucleoprotein	1pp1	X	0.6836	2.91	0.134	0.8815	Borna_disease_virus	GO:0003723 0.19 RNA binding GO:0005524 0.07 ATP binding GO:0042802 0.07 identical protein binding GO:0003873 0.07 6-phosphofructo-2-kinase activity GO:0004331 0.07 fructose-2,6-bisphosphate 2-phosphatase activity	GO:0051704 0.33 multi-organism process	-	-
GL50803_23894	713	unique	GL50803_23894	-	-	-	-	GL50803_23894	-0.0382694	0.393545	0.959954	0.978903	GL50803_23894	-	-	-	-	-	-	-	-	-	-	GL50803_23894	hypothetical_protein	Metal-binding_protein_smbP	3u8v	A	0.5887	2.29	0.064	0.94	Nitrosomonas_europaea	GO:0005524 0.15 ATP binding GO:0004715 0.09 non-membrane spanning protein tyrosine kinase activity GO:0005200 0.07 structural constituent of cytoskeleton GO:0004674 0.07 protein serine/threonine kinase activity GO:0005515 0.07 protein binding GO:0004871 0.07 signal transducer activity	GO:0007016 0.07 cytoskeletal anchoring at plasma membrane GO:0001899 0.07 negative regulation of cytolysis by symbiont of host cells GO:0046777 0.07 protein autophosphorylation GO:0052027 0.07 modulation by symbiont of host signal transduction pathway GO:0052369 0.07 positive regulation by symbiont of defense-related host reactive oxygen species production GO:0006543 0.07 glutamine catabolic proc…	-	-
GL50803_32453	713	unique	GL50803_32453	-	-	-	-	GL50803_32453	0.205146	0.137423	0.588795	0.686575	GL50803_32453	-	-	-	-	-	-	-	-	-	-	GL50803_32453	hypothetical_protein	PROTEIN_(PRD_PAIRED)	1pdn	C	0.709	2.09	0.143	0.8846	Drosophila melanogaster	GO:0003677 0.62 DNA binding GO:0001071 0.56 nucleic acid binding transcription factor activity GO:0005515 0.52 protein binding	GO:0006355 0.52 regulation of transcription, DNA-dependent GO:0032196 0.42 transposition	-	-
GL50803_99660	713	unique	GL50803_99660	-	-	-	-	GL50803_99660	-0.662069	0.811799	0.582499	0.680967	GL50803_99660	-	-	-	-	-	-	-	-	-	-	GL50803_99660	hypothetical_protein	Proteasome_component_PRE4	4V7O	4	0.6913	2.79	0.083	1	Saccharomyces_cerevisiae	GO:0022843 0.42 voltage-gated cation channel activity GO:0005267 0.42 potassium channel activity GO:0043167 0.34 ion binding GO:0046906 0.34 tetrapyrrole binding	GO:0015672 0.42 monovalent inorganic cation transport GO:0044260 0.34 cellular macromolecule metabolic process GO:0006091 0.34 generation of precursor metabolites and energy GO:0043412 0.34 macromolecule modification GO:0019538 0.30 protein metabolic process	-	-
GL50803_24471	713	unique	GL50803_24471	-	-	-	-	GL50803_24471	0.470629	0.28444	0.194884	0.29161	GL50803_24471	-	-	-	-	-	-	-	-	-	-	GL50803_24471	hypothetical_protein	Type_III_effector_XopAI	4eln	A	0.7002	2.35	0.15	0.8355	Xanthomonas_citri_pv._citri	GO:0008324 0.07 cation transmembrane transporter activity GO:0034038 0.06 deoxyhypusine synthase activity GO:0003956 0.06 NAD(P)+-protein-arginine ADP-ribosyltransferase activity GO:0004177 0.06 aminopeptidase activity GO:0005515 0.06 protein binding GO:0050660 0.06 flavin adenine dinucleotide binding GO:0046872 0.06 metal ion binding GO:0003995 0.06 acyl-CoA dehydrogenase activity	GO:0055085 0.07 transmembrane transport GO:0006812 0.07 cation transport GO:0043687 0.06 post-translational protein modification GO:0008284 0.06 positive regulation of cell proliferation GO:0008612 0.06 peptidyl-lysine modification to hypusine GO:0055114 0.06 oxidation-reduction process GO:0050983 0.06 deoxyhypusine biosynthetic process from spermidine, using deoxyhypusine synthase GO:0006508 0.0…	-	-
GL50803_118180	713	unique	GL50803_118180	-	-	-	-	GL50803_118180	11.4246	2.71679	5.20618e-58	9.75244e-56	GL50803_118180	-	-	-	-	-	Up	-	-	-	-	GL50803_118180	Variant-Specific_Surface_Protein_238_(VSP-238)	VSP,_putative	-	-	-	-	-	-	-	-	-	-	-
GL50803_39568	713	unique	GL50803_39568	-	-	-	-	GL50803_39568	1.57343	-0.0895242	1.39925e-05	6.75833e-05	GL50803_39568	-	-	-	-	-	Up	-	-	-	-	GL50803_39568	hypothetical_protein	K(+)-STIMULATED_PYROPHOSPHATE-ENERGIZED_SODIUM_PUMP	4av3	A	0.5756	3.43	0.076	0.9149	Thermotoga_maritima	GO:0047407 0.08 ADP-ribosyl-[dinitrogen reductase] hydrolase activity GO:0003995 0.07 acyl-CoA dehydrogenase activity GO:0003676 0.07 nucleic acid binding GO:0050524 0.07 coenzyme-B sulfoethylthiotransferase activity GO:0050660 0.07 flavin adenine dinucleotide binding GO:0003997 0.07 acyl-CoA oxidase activity GO:0004519 0.07 endonuclease activity	GO:0009399 0.08 nitrogen fixation GO:0009405 0.07 pathogenesis GO:0019835 0.07 cytolysis GO:0009620 0.07 response to fungus GO:0009611 0.07 response to wounding GO:0015948 0.07 methanogenesis GO:0009555 0.07 pollen development GO:0050829 0.07 defense response to Gram-negative bacterium GO:0002213 0.07 defense response to insect GO:0009695 0.07 jasmonic acid biosynthetic process GO:0006635 0.07 fa…	-	-
GL50803_13993	713	unique	GL50803_13993	-	-	-	-	GL50803_13993	-0.29696	-0.013985	0.407007	0.516125	GL50803_13993	-	-	-	-	-	-	-	-	-	-	GL50803_13993	hypothetical_protein	Arsenate_Reductase	3t38	A	0.6952	1.51	0.194	0.8267	Corynebacterium_glutamicum	GO:0010334 0.38 sesquiterpene synthase activity GO:0043167 0.37 ion binding	GO:0006714 0.38 sesquiterpenoid metabolic process GO:0051762 0.38 sesquiterpene biosynthetic process	-	-
GL50803_118181	713	unique	GL50803_118181	-	-	-	-	GL50803_118181	11.4246	2.71679	5.10082e-58	9.75244e-56	GL50803_118181	-	-	-	-	-	Up	-	-	-	-	GL50803_118181	VSP,_putative	VSP,_putative	-	-	-	-	-	-	-	-	-	-	-
[truncated: 88 more rows]

## Sheet: ST4
106					713					WB					Up-regulated (resistant/susceptible)			Down-regulated (resistant/susceptible)						I-TASSER ouptut
[truncated: 5,793 more rows]

[truncated: 11 more sheets: ST5, ST6, ST7, ST8, ST9, ST10, ST11, ST12, ST13, ST14, ST15]
